# Supplementary material for: 1,1′-[4-(2,4-Dichloro­phen­yl)-2,6-di­methyl-1,4-di­hydro­pyridine-3,5-di­yl]diethanone
Source: Acta Crystallogr Sect E Struct Rep Online. 2011 Jan 15;67(Pt 2):o380–1. doi: 10.1107/S1600536810052839 (PMC3051630; doi:10.1107/S1600536810052839)
Supplement: Supplementary file 1 [file e-67-0o380-sup1.cif]

##############################################################################
###                                                                        ###
###        Electronic paper (Acta Crystallographica Section E)             ###
###                                                                        ###
##############################################################################
#                                                                            #
# This CIF contains the data in a paper accepted for publication in Acta     #
# Crystallographica Section E. It conforms to the requirements of Notes      #
# for Authors for Section E, and has been peer reviewed under the auspices   #
# of the IUCr Commission on Journals.                                        #
#                                                                            #
# Full details of the Crystallographic Information File format               #
# are given in the paper "The Crystallographic Information File (CIF):       #
# a New Standard Archive File for Crystallography" by S. R. Hall, F. H.      #
# Allen and I. D. Brown [Acta Cryst. (1991), A47, 655-685].                  #
#                                                                            #
# The current version of the core CIF dictionary is obtainable from          #
# ftp://ftp.iucr.org/pub/cif_core.dic. The current version number is 2.4.    #
#                                                                            #
# Software is freely available for graphical display of the structure(s) in  #
# this CIF.  For information consult the CIF home page http://www.iucr.org/  #
# cif/home.html                                                              #
#                                                                            #
# This file may be used for bona fide research purposes within the           #
# scientific community so long as proper attribution is given to the journal # 
# article from which it was obtained.                                        #
#                                                                            #
##############################################################################
                                             
data_global
_audit_creation_method     'WinGX routine CIF_UPDATE'
_audit_conform_dict_name     cif_core.dic
_audit_conform_dict_version     2.3
_journal_date_recd_electronic     2010-12-12
_journal_date_accepted     2010-12-16
_journal_name_full     'Acta Crystallographica, Section E'
_journal_year     2011
_journal_volume     67
_journal_issue      2
_journal_page_first     o380
_journal_page_last     o381
_journal_paper_category     QO
_journal_coeditor_code     SJ5076
_publ_contact_author_name     'Dr.P.L. Nilantha Lakshman'
_publ_contact_author_address
;
Department of  Food science and Technology
University of Ruhuna
Mapalana
Kamburupitiya (81100)
Sri Lanka.
;
_publ_contact_author_email     plakshmannilantha@ymail.com
_publ_contact_author_fax     '+94-41-2292384'
_publ_contact_author_phone     '+94-41-2292200'
_publ_section_title
;\
1,1'-[4-(2,4-Dichlorophenyl)-2,6-dimethyl-1,4-dihydropyridine-3,5-diyl]\
diethanone
;
loop_
    _publ_author_name
    _publ_author_footnote
    _publ_author_address
    'J. Kalyana Sundar' .
;
Department of Physics
Madurai Kamaraj University
Madurai 625 021
India
;
    'B. Palakshi Reddy' .
;
Organic Chemistry Division
School of Science and Humanities
VIT University
Vellore 632 014
India
;
    'V. Vijayakumar' .
;
Organic Chemistry Division
School of Science and Humanities
VIT University
Vellore 632 014
India
;
    'S. Natarajan' .
;
Department of Physics
Madurai Kamaraj University
Madurai 625 021
India
;
    'J. Suresh' .
;
Department of Physics
The Madura College
Madurai 625 011
India
;
    'P. L. Nilantha Lakshman' .
;
Department of Food Science and Technology
University of Ruhuna
Mapalana
Kamburupitiya 81100
Sri Lanka
;
data_I
_audit_creation_method     SHELXL-97
_chemical_name_systematic
;
1,1'-[4-(2,4-Dichlorophenyl)-2,6-dimethyl-1,4-dihydropyridine-3,5-
diyl]diethanone
;
_chemical_name_common     ?
_chemical_formula_moiety     'C17 H17 Cl2 N O2'
_chemical_formula_sum     'C17 H17 Cl2 N O2'
_chemical_formula_iupac     'C17 H17 Cl2 N O2'
_chemical_formula_weight     338.22
_chemical_melting_point     ?
_symmetry_cell_setting     monoclinic
_symmetry_space_group_name_H-M     'P 21/n'
_symmetry_space_group_name_Hall     '-P 2yn'
loop_
    _symmetry_equiv_pos_as_xyz
    'x, y, z'
    '-x+1/2, y+1/2, -z+1/2'
    '-x, -y, -z'
    'x-1/2, -y-1/2, z-1/2'
_cell_length_a     10.307(4)
_cell_length_b     13.745(3)
_cell_length_c     11.312(2)
_cell_angle_alpha     90.00
_cell_angle_beta     93.80(2)
_cell_angle_gamma     90.00
_cell_volume     1599.0(8)
_cell_formula_units_Z     4
_cell_measurement_reflns_used     25
_cell_measurement_theta_min     2
_cell_measurement_theta_max     25
_cell_measurement_temperature     293(2)
_exptl_crystal_description     block
_exptl_crystal_colour     colourless
_exptl_crystal_size_max     0.23
_exptl_crystal_size_mid     0.21
_exptl_crystal_size_min     0.18
_exptl_crystal_density_diffrn     1.405
_exptl_crystal_density_meas     ?
_exptl_crystal_density_method     'not measured'
_exptl_crystal_F_000     704
_exptl_absorpt_coefficient_mu     0.412
_exptl_absorpt_correction_type     psi-scan
_exptl_absorpt_process_details     '(North <i>et al.</i>, 1968)'
_exptl_absorpt_correction_T_min     0.910
_exptl_absorpt_correction_T_max     0.929
_exptl_special_details
;
;
_diffrn_ambient_temperature     293(2)
_diffrn_radiation_type     MoK\a
_diffrn_radiation_wavelength     0.71073
_diffrn_radiation_source     'fine-focus sealed tube'
_diffrn_radiation_monochromator     graphite
_diffrn_measurement_device_type     'Nonius MACH3'
_diffrn_measurement_method     \w-2\q
_diffrn_detector_area_resol_mean     ?
_diffrn_reflns_number     3247
_diffrn_reflns_av_R_equivalents     0.0136
_diffrn_reflns_av_sigmaI/netI     0.0145
_diffrn_reflns_theta_min     2.33
_diffrn_reflns_theta_max     24.97
_diffrn_reflns_theta_full     24.97
_diffrn_measured_fraction_theta_max     1.000
_diffrn_measured_fraction_theta_full     1.000
_diffrn_reflns_limit_h_min     0
_diffrn_reflns_limit_h_max     12
_diffrn_reflns_limit_k_min     -1
_diffrn_reflns_limit_k_max     16
_diffrn_reflns_limit_l_min     -13
_diffrn_reflns_limit_l_max     13
_diffrn_standards_number     3
_diffrn_standards_interval_count     ?
_diffrn_standards_interval_time     60
_diffrn_standards_decay_%     0
_refine_special_details
;
Refinement of <i>F</i>^2^ against ALL reflections. The weighted <i>R</i>-factor
<i>wR</i> and goodness of fit <i>S</i> are based on <i>F</i>^2^, conventional
<i>R</i>-factors <i>R</i> are based on <i>F</i>, with <i>F</i> set to zero for
negative <i>F</i>^2^. The threshold expression of <i>F</i>^2^ >
\s(<i>F</i>^2^) is used only for calculating <i>R</i>-factors(gt) <i>etc</i>.
and is not relevant to the choice of reflections for refinement.
<i>R</i>-factors based on <i>F</i>^2^ are statistically about twice as large
as those based on <i>F</i>, and <i>R</i>- factors based on ALL data will be
even larger.
;
_reflns_number_total     2811
_reflns_number_gt     2265
_reflns_threshold_expression     I>2\s(I)
_refine_ls_structure_factor_coef     Fsqd
_refine_ls_matrix_type     full
_refine_ls_R_factor_all     0.0449
_refine_ls_R_factor_gt     0.0322
_refine_ls_wR_factor_gt     0.0882
_refine_ls_wR_factor_ref     0.0957
_refine_ls_goodness_of_fit_ref     1.053
_refine_ls_restrained_S_all     1.053
_refine_ls_number_reflns     2811
_refine_ls_number_parameters     207
_refine_ls_number_restraints     0
_refine_ls_hydrogen_treatment     mixed
_refine_ls_weighting_scheme     calc
_refine_ls_weighting_details
         'calc w=1/[\s^2^(Fo^2^)+(0.0451P)^2^+0.6776P] where P=(Fo^2^+2Fc^2^)/3'
_atom_sites_solution_hydrogens     geom
_atom_sites_solution_primary     direct
_atom_sites_solution_secondary     difmap
_refine_ls_shift/su_max     ?
_refine_ls_shift/su_max_lt     0.001
_refine_ls_shift/su_mean     0.000
_refine_diff_density_max     0.214
_refine_diff_density_min     -0.210
_refine_ls_extinction_method     none
_refine_ls_extinction_coef     ?
loop_
    _atom_type_symbol
    _atom_type_description
    _atom_type_scat_dispersion_real
    _atom_type_scat_dispersion_imag
    _atom_type_scat_source
    'C' 'C' 0.0033 0.0016
                         'International Tables Vol C Tables 4.2.6.8 and 6.1.1.4'
    'H' 'H' 0.0000 0.0000
                         'International Tables Vol C Tables 4.2.6.8 and 6.1.1.4'
    'N' 'N' 0.0061 0.0033
                         'International Tables Vol C Tables 4.2.6.8 and 6.1.1.4'
    'O' 'O' 0.0106 0.0060
                         'International Tables Vol C Tables 4.2.6.8 and 6.1.1.4'
_computing_data_collection     'CAD-4 EXPRESS (Enraf--Nonius, 1994)'
_computing_cell_refinement     'CAD-4 EXPRESS (Enraf--Nonius, 1994)'
_computing_data_reduction     'XCAD4 (Harms & Wocadlo, 1996)'
_computing_structure_solution     'SHELXS97 (Sheldrick, 2008)'
_computing_structure_refinement     'SHELXL97 (Sheldrick, 2008)'
_computing_molecular_graphics     'PLATON (Spek, 2009)'
_computing_publication_material     'SHELXL97 (Sheldrick, 2008)'
loop_
    _atom_site_type_symbol
    _atom_site_label
    _atom_site_fract_x
    _atom_site_fract_y
    _atom_site_fract_z
    _atom_site_U_iso_or_equiv
    _atom_site_adp_type
    _atom_site_calc_flag
    _atom_site_refinement_flags
    _atom_site_occupancy
    _atom_site_disorder_assembly
    _atom_site_disorder_group
    C C2 0.09331(17) 0.23909(14) 0.35680(16) 0.0368(4) Uani d . 1 . .
    C C3 0.21210(16) 0.23609(13) 0.41766(15) 0.0333(4) Uani d . 1 . .
    C C4 0.32545(16) 0.18638(13) 0.36213(15) 0.0325(4) Uani d . 1 . .
    H H4 0.3770 0.1517 0.4247 0.039 Uiso calc R 1 . .
    C C5 0.27979(18) 0.11313(13) 0.26722(15) 0.0371(4) Uani d . 1 . .
    C C6 0.16077(19) 0.12296(14) 0.21010(16) 0.0405(4) Uani d . 1 . .
    C C7 0.1058(2) 0.06292(16) 0.1077(2) 0.0573(6) Uani d . 1 . .
    H H7A 0.0130 0.0706 0.0998 0.069 Uiso calc R 1 . .
    H H7B 0.1267 -0.0043 0.1216 0.069 Uiso calc R 1 . .
    H H7C 0.1424 0.0841 0.0362 0.069 Uiso calc R 1 . .
    C C8 -0.02898(18) 0.28757(18) 0.3917(2) 0.0536(6) Uani d . 1 . .
    H H8A -0.0961 0.2797 0.3295 0.064 Uiso calc R 1 . .
    H H8B -0.0128 0.3556 0.4050 0.064 Uiso calc R 1 . .
    H H8C -0.0562 0.2584 0.4631 0.064 Uiso calc R 1 . .
    C C9 0.24581(18) 0.28036(14) 0.53385(16) 0.0388(4) Uani d . 1 . .
    C C10 0.1592(2) 0.34902(17) 0.59460(18) 0.0538(6) Uani d . 1 . .
    H H10A 0.2028 0.3711 0.6673 0.065 Uiso calc R 1 . .
    H H10B 0.0803 0.3162 0.6114 0.065 Uiso calc R 1 . .
    H H10C 0.1390 0.4038 0.5440 0.065 Uiso calc R 1 . .
    C C11 0.3678(2) 0.03428(15) 0.23582(19) 0.0485(5) Uani d . 1 . .
    C C12 0.4571(3) -0.00851(18) 0.3312(2) 0.0695(7) Uani d . 1 . .
    H H12A 0.4768 -0.0745 0.3114 0.083 Uiso calc R 1 . .
    H H12B 0.4159 -0.0072 0.4049 0.083 Uiso calc R 1 . .
    H H12C 0.5360 0.0287 0.3389 0.083 Uiso calc R 1 . .
    C C13 0.41271(16) 0.26267(13) 0.30834(15) 0.0313(4) Uani d . 1 . .
    C C14 0.54362(16) 0.27779(13) 0.34248(15) 0.0348(4) Uani d . 1 . .
    C C15 0.61739(18) 0.34868(15) 0.29079(17) 0.0422(5) Uani d . 1 . .
    H H15 0.7041 0.3580 0.3166 0.051 Uiso calc R 1 . .
    C C16 0.56114(19) 0.40453(15) 0.20163(17) 0.0446(5) Uani d . 1 . .
    C C17 0.4322(2) 0.39221(15) 0.16311(17) 0.0457(5) Uani d . 1 . .
    H H17 0.3943 0.4302 0.1022 0.055 Uiso calc R 1 . .
    C C18 0.36099(18) 0.32216(14) 0.21721(16) 0.0394(4) Uani d . 1 . .
    H H18 0.2740 0.3142 0.1916 0.047 Uiso calc R 1 . .
    Cl Cl1 0.62411(4) 0.20669(4) 0.45204(5) 0.05059(17) Uani d . 1 . .
    Cl Cl2 0.65383(6) 0.49418(5) 0.13777(6) 0.0727(2) Uani d . 1 . .
    N N1 0.07592(16) 0.19087(13) 0.25047(15) 0.0438(4) Uani d . 1 . .
    O O1 0.35315(14) 0.26245(14) 0.58271(14) 0.0638(5) Uani d . 1 . .
    O O2 0.3688(2) 0.00154(15) 0.13564(16) 0.0885(7) Uani d . 1 . .
    H H1 0.006(2) 0.1959(17) 0.213(2) 0.053(7) Uiso d . 1 . .
loop_
    _atom_site_aniso_label
    _atom_site_aniso_U_11
    _atom_site_aniso_U_22
    _atom_site_aniso_U_33
    _atom_site_aniso_U_12
    _atom_site_aniso_U_13
    _atom_site_aniso_U_23
    C2 0.0286(9) 0.0424(10) 0.0386(10) -0.0049(8) -0.0028(7) 0.0092(8)
    C3 0.0286(9) 0.0395(10) 0.0314(9) -0.0029(7) -0.0007(7) 0.0038(7)
    C4 0.0304(9) 0.0363(9) 0.0297(9) -0.0005(7) -0.0065(7) 0.0013(7)
    C5 0.0417(10) 0.0348(10) 0.0339(9) -0.0050(8) -0.0049(8) 0.0011(8)
    C6 0.0483(11) 0.0366(10) 0.0351(10) -0.0091(9) -0.0095(8) 0.0048(8)
    C7 0.0707(15) 0.0496(13) 0.0480(12) -0.0153(11) -0.0231(11) -0.0001(10)
    C8 0.0283(10) 0.0693(15) 0.0624(13) 0.0005(10) -0.0016(9) 0.0081(11)
    C9 0.0347(10) 0.0472(11) 0.0345(9) -0.0049(8) 0.0019(8) 0.0016(8)
    C10 0.0600(13) 0.0636(14) 0.0379(11) 0.0095(11) 0.0043(9) -0.0027(10)
    C11 0.0546(12) 0.0396(11) 0.0503(12) -0.0021(9) -0.0034(9) -0.0076(9)
    C12 0.0770(17) 0.0506(14) 0.0778(17) 0.0214(12) -0.0178(14) -0.0106(12)
    C13 0.0282(9) 0.0359(9) 0.0295(8) 0.0005(7) -0.0009(7) -0.0063(7)
    C14 0.0294(9) 0.0392(10) 0.0351(9) 0.0036(7) -0.0025(7) -0.0043(8)
    C15 0.0290(9) 0.0505(12) 0.0469(11) -0.0040(8) 0.0010(8) -0.0042(9)
    C16 0.0454(11) 0.0459(11) 0.0431(11) -0.0097(9) 0.0076(9) -0.0009(9)
    C17 0.0492(11) 0.0492(12) 0.0377(10) -0.0045(9) -0.0051(9) 0.0058(9)
    C18 0.0333(9) 0.0474(11) 0.0365(10) -0.0038(8) -0.0060(8) -0.0003(8)
    Cl1 0.0328(3) 0.0580(3) 0.0589(3) 0.0034(2) -0.0119(2) 0.0099(2)
    Cl2 0.0696(4) 0.0779(5) 0.0706(4) -0.0307(3) 0.0044(3) 0.0198(3)
    N1 0.0329(9) 0.0529(10) 0.0431(9) -0.0060(7) -0.0163(7) 0.0043(8)
    O1 0.0408(8) 0.0997(13) 0.0485(9) 0.0097(8) -0.0152(7) -0.0258(9)
    O2 0.1091(16) 0.0922(15) 0.0621(11) 0.0329(12) -0.0095(10) -0.0350(10)
_geom_special_details
;
All e.s.d.'s (except the e.s.d. in the dihedral angle between two l.s. planes)
are estimated using the full covariance matrix. The cell e.s.d.'s are taken
into account individually in the estimation of e.s.d.'s in distances, angles
and torsion angles; correlations between e.s.d.'s in cell parameters are only
used when they are defined by crystal symmetry. An approximate (isotropic)
treatment of cell e.s.d.'s is used for estimating e.s.d.'s involving l.s.
planes.
;
loop_
    _geom_bond_atom_site_label_1
    _geom_bond_atom_site_label_2
    _geom_bond_site_symmetry_2
    _geom_bond_distance
    _geom_bond_publ_flag
    C2 C3 . 1.365(2) ?
    C2 N1 . 1.375(3) ?
    C2 C8 . 1.502(3) ?
    C3 C9 . 1.469(3) ?
    C3 C4 . 1.524(2) ?
    C4 C5 . 1.524(2) ?
    C4 C13 . 1.533(2) ?
    C4 H4 . 0.9800 ?
    C5 C6 . 1.355(3) ?
    C5 C11 . 1.472(3) ?
    C6 N1 . 1.378(3) ?
    C6 C7 . 1.503(3) ?
    C7 H7A . 0.9600 ?
    C7 H7B . 0.9600 ?
    C7 H7C . 0.9600 ?
    C8 H8A . 0.9600 ?
    C8 H8B . 0.9600 ?
    C8 H8C . 0.9600 ?
    C9 O1 . 1.228(2) ?
    C9 C10 . 1.497(3) ?
    C10 H10A . 0.9600 ?
    C10 H10B . 0.9600 ?
    C10 H10C . 0.9600 ?
    C11 O2 . 1.220(3) ?
    C11 C12 . 1.492(3) ?
    C12 H12A . 0.9600 ?
    C12 H12B . 0.9600 ?
    C12 H12C . 0.9600 ?
    C13 C18 . 1.394(3) ?
    C13 C14 . 1.394(2) ?
    C14 C15 . 1.389(3) ?
    C14 Cl1 . 1.7444(18) ?
    C15 C16 . 1.366(3) ?
    C15 H15 . 0.9300 ?
    C16 C17 . 1.382(3) ?
    C16 Cl2 . 1.745(2) ?
    C17 C18 . 1.378(3) ?
    C17 H17 . 0.9300 ?
    C18 H18 . 0.9300 ?
    N1 H1 . 0.81(2) ?
loop_
    _geom_angle_atom_site_label_1
    _geom_angle_atom_site_label_2
    _geom_angle_atom_site_label_3
    _geom_angle_site_symmetry_1
    _geom_angle_site_symmetry_3
    _geom_angle
    _geom_angle_publ_flag
    C3 C2 N1 . . 119.17(17) ?
    C3 C2 C8 . . 128.40(18) ?
    N1 C2 C8 . . 112.41(16) ?
    C2 C3 C9 . . 126.14(17) ?
    C2 C3 C4 . . 119.48(16) ?
    C9 C3 C4 . . 114.33(15) ?
    C5 C4 C3 . . 112.16(14) ?
    C5 C4 C13 . . 109.52(14) ?
    C3 C4 C13 . . 110.04(14) ?
    C5 C4 H4 . . 108.3 ?
    C3 C4 H4 . . 108.3 ?
    C13 C4 H4 . . 108.3 ?
    C6 C5 C11 . . 120.76(17) ?
    C6 C5 C4 . . 119.86(17) ?
    C11 C5 C4 . . 119.35(16) ?
    C5 C6 N1 . . 118.96(17) ?
    C5 C6 C7 . . 126.61(19) ?
    N1 C6 C7 . . 114.35(18) ?
    C6 C7 H7A . . 109.5 ?
    C6 C7 H7B . . 109.5 ?
    H7A C7 H7B . . 109.5 ?
    C6 C7 H7C . . 109.5 ?
    H7A C7 H7C . . 109.5 ?
    H7B C7 H7C . . 109.5 ?
    C2 C8 H8A . . 109.5 ?
    C2 C8 H8B . . 109.5 ?
    H8A C8 H8B . . 109.5 ?
    C2 C8 H8C . . 109.5 ?
    H8A C8 H8C . . 109.5 ?
    H8B C8 H8C . . 109.5 ?
    O1 C9 C3 . . 118.17(17) ?
    O1 C9 C10 . . 117.81(17) ?
    C3 C9 C10 . . 123.98(17) ?
    C9 C10 H10A . . 109.5 ?
    C9 C10 H10B . . 109.5 ?
    H10A C10 H10B . . 109.5 ?
    C9 C10 H10C . . 109.5 ?
    H10A C10 H10C . . 109.5 ?
    H10B C10 H10C . . 109.5 ?
    O2 C11 C5 . . 122.6(2) ?
    O2 C11 C12 . . 118.9(2) ?
    C5 C11 C12 . . 118.43(18) ?
    C11 C12 H12A . . 109.5 ?
    C11 C12 H12B . . 109.5 ?
    H12A C12 H12B . . 109.5 ?
    C11 C12 H12C . . 109.5 ?
    H12A C12 H12C . . 109.5 ?
    H12B C12 H12C . . 109.5 ?
    C18 C13 C14 . . 115.67(16) ?
    C18 C13 C4 . . 119.28(15) ?
    C14 C13 C4 . . 125.05(16) ?
    C15 C14 C13 . . 122.33(17) ?
    C15 C14 Cl1 . . 116.38(13) ?
    C13 C14 Cl1 . . 121.28(14) ?
    C16 C15 C14 . . 119.20(17) ?
    C16 C15 H15 . . 120.4 ?
    C14 C15 H15 . . 120.4 ?
    C15 C16 C17 . . 121.10(18) ?
    C15 C16 Cl2 . . 119.04(15) ?
    C17 C16 Cl2 . . 119.85(16) ?
    C18 C17 C16 . . 118.35(18) ?
    C18 C17 H17 . . 120.8 ?
    C16 C17 H17 . . 120.8 ?
    C17 C18 C13 . . 123.34(17) ?
    C17 C18 H18 . . 118.3 ?
    C13 C18 H18 . . 118.3 ?
    C2 N1 C6 . . 124.61(16) ?
    C2 N1 H1 . . 118.2(16) ?
    C6 N1 H1 . . 116.5(16) ?
loop_
    _geom_torsion_atom_site_label_1
    _geom_torsion_atom_site_label_2
    _geom_torsion_atom_site_label_3
    _geom_torsion_atom_site_label_4
    _geom_torsion_site_symmetry_1
    _geom_torsion_site_symmetry_2
    _geom_torsion_site_symmetry_3
    _geom_torsion_site_symmetry_4
    _geom_torsion
    _geom_torsion_publ_flag
    N1 C2 C3 C9 . . . . -177.66(17) ?
    C8 C2 C3 C9 . . . . 0.5(3) ?
    N1 C2 C3 C4 . . . . 4.8(3) ?
    C8 C2 C3 C4 . . . . -177.01(18) ?
    C2 C3 C4 C5 . . . . -22.3(2) ?
    C9 C3 C4 C5 . . . . 159.92(15) ?
    C2 C3 C4 C13 . . . . 99.89(18) ?
    C9 C3 C4 C13 . . . . -77.89(18) ?
    C3 C4 C5 C6 . . . . 24.6(2) ?
    C13 C4 C5 C6 . . . . -97.9(2) ?
    C3 C4 C5 C11 . . . . -157.55(16) ?
    C13 C4 C5 C11 . . . . 80.0(2) ?
    C11 C5 C6 N1 . . . . 173.01(18) ?
    C4 C5 C6 N1 . . . . -9.1(3) ?
    C11 C5 C6 C7 . . . . -3.6(3) ?
    C4 C5 C6 C7 . . . . 174.23(18) ?
    C2 C3 C9 O1 . . . . 172.37(19) ?
    C4 C3 C9 O1 . . . . -10.0(3) ?
    C2 C3 C9 C10 . . . . -10.0(3) ?
    C4 C3 C9 C10 . . . . 167.64(18) ?
    C6 C5 C11 O2 . . . . 31.2(3) ?
    C4 C5 C11 O2 . . . . -146.6(2) ?
    C6 C5 C11 C12 . . . . -147.4(2) ?
    C4 C5 C11 C12 . . . . 34.8(3) ?
    C5 C4 C13 C18 . . . . 62.3(2) ?
    C3 C4 C13 C18 . . . . -61.4(2) ?
    C5 C4 C13 C14 . . . . -116.97(18) ?
    C3 C4 C13 C14 . . . . 119.30(18) ?
    C18 C13 C14 C15 . . . . 1.2(3) ?
    C4 C13 C14 C15 . . . . -179.54(16) ?
    C18 C13 C14 Cl1 . . . . -177.96(13) ?
    C4 C13 C14 Cl1 . . . . 1.3(2) ?
    C13 C14 C15 C16 . . . . -1.4(3) ?
    Cl1 C14 C15 C16 . . . . 177.78(15) ?
    C14 C15 C16 C17 . . . . 0.6(3) ?
    C14 C15 C16 Cl2 . . . . 179.48(15) ?
    C15 C16 C17 C18 . . . . 0.2(3) ?
    Cl2 C16 C17 C18 . . . . -178.61(16) ?
    C16 C17 C18 C13 . . . . -0.4(3) ?
    C14 C13 C18 C17 . . . . -0.3(3) ?
    C4 C13 C18 C17 . . . . -179.59(18) ?
    C3 C2 N1 C6 . . . . 13.8(3) ?
    C8 C2 N1 C6 . . . . -164.67(18) ?
    C5 C6 N1 C2 . . . . -11.5(3) ?
    C7 C6 N1 C2 . . . . 165.50(18) ?
loop_
    _geom_hbond_atom_site_label_D
    _geom_hbond_atom_site_label_H
    _geom_hbond_atom_site_label_A
    _geom_hbond_site_symmetry_A
    _geom_hbond_distance_DH
    _geom_hbond_distance_HA
    _geom_hbond_distance_DA
    _geom_hbond_angle_DHA
    N1 H1 O1 4_565 0.81(2) 2.16(2) 2.951(2) 163(2)
    C8 H8B O2 2 0.96 2.56 3.397(3) 147
    C10 H10C O2 2 0.96 2.43 3.341(3) 158
    C4 H4 Cl1 . 0.98 2.65 3.190(2) 115
    C17 H17 Cl2 3_665 0.930(10)
                              2.9180(10)
                                       3.796(2) 157.90(10)
