# Supplementary material for: 1,1′-[4-(2,4-Dichloro­phen­yl)-2,6-di­methyl-1,4-di­hydro­pyridine-3,5-di­yl]diethanone
Source: Acta Crystallogr Sect E Struct Rep Online. 2011 Jan 15;67(Pt 2):o380–1. doi: 10.1107/S1600536810052839 (PMC3051630; doi:10.1107/S1600536810052839)
Supplement: Supplementary file 2 [file e-67-0o380-Isup2.hkl]

# 
# h,k,l, Fc-squared, Fo-squared, sigma(Fo-squared) and status flag 
# 
data_I
_shelx_title ' vvr43 in P 21/n' 
_shelx_refln_list_code          4 
_shelx_F_calc_maximum      196.01 
_exptl_crystal_F_000       704.00 
_reflns_d_resolution_high  0.8418 
 
loop_ 
 _symmetry_equiv_pos_as_xyz 
 'x, y, z' 
 '-x+1/2, y+1/2, -z+1/2' 
 '-x, -y, -z' 
 'x-1/2, -y-1/2, z-1/2' 
 
_cell_length_a    10.3070 
_cell_length_b    13.7450 
_cell_length_c    11.3121 
_cell_angle_alpha  90.000 
_cell_angle_beta   93.800 
_cell_angle_gamma  90.000 
 
_shelx_F_squared_multiplier     1.000 
 
loop_ 
 _refln_index_h 
 _refln_index_k 
 _refln_index_l 
 _refln_F_squared_calc 
 _refln_F_squared_meas 
 _refln_F_squared_sigma 
 _refln_observed_status 
   2   0   0      123.67      113.46      2.19 o 
   4   0   0    22288.08    22382.19     33.88 o 
   6   0   0       40.61       19.20      1.53 o 
   8   0   0      634.42      599.23      8.90 o 
  10   0   0      336.53      336.84      8.27 o 
  12   0   0       73.47       67.59      3.75 o 
   1   1   0     1075.98     1104.34     13.08 o 
   2   1   0     5059.86     4977.73     22.69 o 
   3   1   0      616.82      595.70      3.58 o 
   4   1   0      450.06      457.05      9.81 o 
   5   1   0      209.87      255.13      3.24 o 
   6   1   0      302.48      271.69      4.42 o 
   7   1   0        1.30        1.54      1.83 o 
   8   1   0      280.73      296.11      4.76 o 
   9   1   0      235.03      256.25      4.75 o 
  10   1   0      162.70      158.43      3.44 o 
  11   1   0        9.47       11.84      2.87 o 
  12   1   0        1.07        0.29      3.72 o 
   0   2   0    10146.04     9843.60     12.99 o 
   1   2   0     1000.05     1066.04      4.83 o 
   2   2   0        2.90       24.75      1.01 o 
   3   2   0       26.11       30.91      1.24 o 
   4   2   0        2.92        1.95      1.76 o 
   5   2   0      350.41      368.66      5.45 o 
   6   2   0      940.43     1035.87      9.62 o 
   7   2   0      208.06      231.84      5.54 o 
   8   2   0      144.03      159.73      4.64 o 
   9   2   0      134.45      137.10      4.31 o 
  10   2   0       47.97       44.02      3.06 o 
  11   2   0        0.04        3.08      4.01 o 
  12   2   0       46.02       57.50      3.55 o 
   1   3   0      614.80      646.66      4.53 o 
   2   3   0       67.28      100.61      2.46 o 
   3   3   0     2576.85     2569.81     10.87 o 
   4   3   0      139.28      131.62      3.31 o 
   5   3   0      539.55      645.26      7.05 o 
   6   3   0        0.72        0.88      2.36 o 
   7   3   0      687.77      650.93      8.66 o 
   8   3   0      562.79      551.82      8.84 o 
   9   3   0        2.44       -2.67      3.67 o 
  10   3   0      311.32      314.60      8.01 o 
  11   3   0        2.03       -4.24      4.24 o 
  12   3   0        6.87        4.99      4.65 o 
   0   4   0    17448.85    16905.99     24.44 o 
   1   4   0     3012.49     3193.70     10.99 o 
   2   4   0       95.57       93.06      2.67 o 
   3   4   0       66.61       71.92      2.20 o 
   4   4   0     2018.91     1954.84     11.19 o 
   5   4   0     1990.05     2038.69     12.58 o 
   6   4   0       70.28       78.98      2.58 o 
   7   4   0      813.24      777.61      9.72 o 
   8   4   0      326.84      327.43      7.31 o 
   9   4   0      355.12      361.81      7.90 o 
  10   4   0       45.07       35.89      3.09 o 
  11   4   0       11.90       14.52      2.83 o 
   1   5   0     1733.15     1753.45      9.18 o 
   2   5   0       96.73       91.18      2.41 o 
   3   5   0       72.74       93.96      2.51 o 
   4   5   0        0.49       -0.85      1.99 o 
   5   5   0      459.56      397.95      6.13 o 
   6   5   0      469.03      494.57      7.30 o 
   7   5   0       77.83       73.31      2.62 o 
   8   5   0       45.97       47.10      2.57 o 
   9   5   0       48.10       52.19      2.93 o 
  10   5   0        3.35        5.44      3.72 o 
  11   5   0        6.23        2.56      4.19 o 
   0   6   0      630.78      613.77      6.03 o 
   1   6   0      522.30      523.92      5.71 o 
   2   6   0      230.93      226.72      4.16 o 
   3   6   0       39.33       54.28      1.68 o 
   4   6   0     1515.64     1509.83     11.07 o 
   5   6   0      461.22      449.88      6.77 o 
   6   6   0     1284.41     1300.74     11.97 o 
   7   6   0     1049.04     1004.95     11.52 o 
   8   6   0      144.43      150.71      4.35 o 
   9   6   0      254.36      275.92      7.32 o 
  10   6   0      105.86      117.72      3.96 o 
  11   6   0       31.70       39.52      3.11 o 
   1   7   0       19.60       30.58      1.46 o 
   2   7   0       92.54       75.26      2.19 o 
   3   7   0     1256.91     1224.32     10.02 o 
   4   7   0      156.54      137.14      3.64 o 
   5   7   0       15.63       11.80      1.83 o 
   6   7   0        0.96        5.47      1.92 o 
   7   7   0     1076.80     1068.77     12.11 o 
   8   7   0       44.12       42.98      2.57 o 
   9   7   0       37.38       38.80      2.91 o 
  10   7   0        3.76        1.13      4.02 o 
  11   7   0       47.37       53.10      3.50 o 
   0   8   0     1565.14     1639.12     11.41 o 
   1   8   0      446.44      472.28      6.44 o 
   2   8   0      193.79      166.99      4.33 o 
   3   8   0       82.02       87.84      2.43 o 
   4   8   0        3.08        0.27      2.72 o 
   5   8   0      911.43      849.01     10.06 o 
   6   8   0       53.60       42.17      2.30 o 
   7   8   0      600.53      593.64      9.65 o 
   8   8   0       47.52       42.47      3.02 o 
   9   8   0       57.32       56.57      3.29 o 
  10   8   0       26.23       21.56      2.91 o 
   1   9   0       37.34       59.39      2.02 o 
   2   9   0       93.56       92.35      2.70 o 
   3   9   0       61.04       60.95      2.16 o 
   4   9   0      636.45      650.08      8.84 o 
   5   9   0       43.81       41.04      2.30 o 
   6   9   0      297.10      287.32      6.88 o 
   7   9   0       19.91       16.60      2.37 o 
   8   9   0       79.26       82.49      3.39 o 
   9   9   0      379.38      370.41      9.20 o 
  10   9   0       64.98       68.97      3.62 o 
   0  10   0     1610.14     1612.59     13.07 o 
   1  10   0       25.43       26.96      2.01 o 
   2  10   0       29.68       32.61      2.09 o 
   3  10   0       80.16       79.29      2.58 o 
   4  10   0       74.57       70.46      2.57 o 
   5  10   0       19.63       15.90      2.27 o 
   6  10   0       22.51       18.57      2.30 o 
   7  10   0      141.92      141.63      4.46 o 
   8  10   0        4.84        1.98      3.92 o 
   9  10   0        5.71        2.02      4.52 o 
   1  11   0        0.54        0.85      2.95 o 
   2  11   0      115.12      108.30      3.05 o 
   3  11   0       14.04       14.22      1.98 o 
   4  11   0        4.19        4.41      3.16 o 
   5  11   0       20.10       20.53      2.23 o 
   6  11   0       70.75       74.47      3.14 o 
   7  11   0       77.30       74.32      3.33 o 
   8  11   0       67.38       64.00      3.55 o 
   9  11   0       17.17       14.67      3.18 o 
   0  12   0        1.19        1.87      3.06 o 
   1  12   0       60.38       54.89      2.50 o 
   2  12   0        7.09        8.82      1.95 o 
   3  12   0      114.67      103.44      3.05 o 
   4  12   0       11.94       15.09      2.38 o 
   5  12   0       28.84       19.80      2.65 o 
   6  12   0        8.71        6.58      2.44 o 
   7  12   0       45.62       49.94      3.20 o 
   8  12   0       46.45       49.88      3.35 o 
   1  13   0      135.91      134.67      4.04 o 
   2  13   0      260.16      270.57      7.35 o 
   3  13   0      229.53      221.09      6.00 o 
   4  13   0        2.58        6.02      3.62 o 
   5  13   0       13.34       17.61      2.68 o 
   6  13   0      228.12      244.73      6.75 o 
   7  13   0        2.65        2.08      4.00 o 
   0  14   0       37.40       40.36      2.96 o 
   1  14   0        0.07       -1.15      3.93 o 
   2  14   0       11.85       12.73      2.63 o 
   3  14   0        5.48        5.28      3.96 o 
   4  14   0       15.03       16.91      2.82 o 
   5  14   0        0.68        4.52      2.53 o 
   6  14   0       14.79       14.06      2.86 o 
   1  15   0       76.24       66.92      3.58 o 
   2  15   0      166.62      180.79      5.34 o 
   3  15   0        3.52        6.60      4.10 o 
   4  15   0       13.43       13.02      2.73 o 
   0  16   0       12.08       13.84      2.92 o 
   1  16   0       28.70       25.65      3.17 o 
   2  16   0        8.06        8.43      4.39 o 
 -11   0   1       86.98       89.77      3.67 o 
  -9   0   1      161.67      152.04      4.56 o 
  -7   0   1        4.54        1.74      2.72 o 
  -5   0   1      190.07      226.13      4.35 o 
  -3   0   1      187.78      167.01      3.09 o 
  -1   0   1     5221.91     5176.14      9.13 o 
   1   0   1     1672.43     1557.76      5.19 o 
   3   0   1     1247.03     1099.49      6.89 o 
   5   0   1     2962.45     2906.09     14.36 o 
   7   0   1     1212.98     1231.99     11.61 o 
   9   0   1     1471.45     1457.90     14.80 o 
  11   0   1        2.47        9.45      2.91 o 
 -12   1   1       16.15       13.04      3.02 o 
 -11   1   1       73.98       76.35      2.52 o 
 -10   1   1        0.38        1.02      2.54 o 
  -9   1   1      302.02      304.72      5.20 o 
  -8   1   1       63.68       61.10      1.74 o 
  -7   1   1       25.77       28.00      1.34 o 
  -6   1   1        7.72        8.27      0.99 o 
  -5   1   1      172.95      140.68      3.99 o 
  -4   1   1      731.22      846.66      4.88 o 
  -3   1   1      864.74      923.41      7.17 o 
  -2   1   1     3034.70     3171.82      8.60 o 
  -1   1   1        1.08        9.68      0.50 o 
   0   1   1      429.47      409.02      3.42 o 
   1   1   1     4609.31     4707.70     11.42 o 
   2   1   1     2553.13     2536.13     24.91 o 
   3   1   1     9081.07     9158.29     42.94 o 
   4   1   1      182.75      211.38      2.74 o 
   5   1   1       19.15       37.67      1.22 o 
   6   1   1      105.93      110.63      2.29 o 
   7   1   1      182.90      187.34      3.62 o 
   8   1   1      200.61      190.13      4.94 o 
   9   1   1      196.60      183.87      3.75 o 
  10   1   1      107.22       95.55      2.55 o 
  11   1   1      603.03      582.17      7.89 o 
  12   1   1        2.35        4.88      2.37 o 
 -12   2   1       33.76       30.25      3.22 o 
 -11   2   1      407.01      414.63      9.48 o 
 -10   2   1      165.81      175.31      5.54 o 
  -9   2   1      617.37      616.54      9.83 o 
  -8   2   1        1.56        4.77      3.01 o 
  -7   2   1     1727.08     1698.08     13.39 o 
  -6   2   1        4.11        7.81      1.43 o 
  -5   2   1     1184.54     1235.71      9.38 o 
  -4   2   1       16.51       18.49      1.27 o 
  -3   2   1     9360.01     9465.68     19.89 o 
  -2   2   1     4660.87     4632.18     12.12 o 
  -1   2   1     2951.67     3078.47      8.53 o 
   0   2   1      580.79      585.75     11.51 o 
   1   2   1     1509.01     1620.17      6.32 o 
   2   2   1     1323.90     1459.22      6.97 o 
   3   2   1     4313.56     4457.88     13.83 o 
   4   2   1      378.18      358.10      4.79 o 
   5   2   1      516.61      594.62      6.75 o 
   6   2   1      299.45      371.54      6.15 o 
   7   2   1     1424.67     1476.65     12.69 o 
   8   2   1       16.90       17.64      2.06 o 
   9   2   1      312.76      312.73      7.28 o 
  10   2   1       45.94       49.79      3.16 o 
  11   2   1        6.09        7.10      2.87 o 
  12   2   1        8.57        7.96      4.62 o 
 -12   3   1        0.47       -4.79      4.79 o 
 -11   3   1       96.31       88.96      3.77 o 
 -10   3   1      131.18      140.90      4.17 o 
  -9   3   1      116.35      103.05      3.15 o 
  -8   3   1       39.97       42.05      2.39 o 
  -7   3   1      490.61      486.48      7.74 o 
  -6   3   1       34.77       31.92      1.76 o 
  -5   3   1      175.42      176.21      4.13 o 
  -4   3   1      728.03      790.29      7.03 o 
  -3   3   1      400.30      403.01      4.65 o 
  -2   3   1    11076.87    11198.54     20.38 o 
  -1   3   1     3871.23     3941.96     11.03 o 
   0   3   1      194.46      169.20      1.87 o 
   1   3   1       32.53       37.48      1.09 o 
   2   3   1     9673.37     9357.48     18.71 o 
   3   3   1       72.12       65.19      1.90 o 
   4   3   1      893.29      909.99      7.55 o 
   5   3   1       18.42       16.75      1.43 o 
   6   3   1     1157.18     1240.07     10.80 o 
   7   3   1       59.94       67.29      2.33 o 
   8   3   1      790.85      793.72     10.37 o 
   9   3   1      160.41      164.59      5.29 o 
  10   3   1      126.28      130.92      3.91 o 
  11   3   1       51.06       53.52      3.32 o 
 -11   4   1       11.24       15.41      2.86 o 
 -10   4   1      294.94      289.79      7.95 o 
  -9   4   1      338.45      322.53      7.61 o 
  -8   4   1      517.91      518.93      8.72 o 
  -7   4   1      237.10      223.35      5.76 o 
  -6   4   1      871.17      815.41      8.88 o 
  -5   4   1       17.81       23.16      1.46 o 
  -4   4   1      238.55      290.18      4.68 o 
  -3   4   1     1856.01     2082.31     10.60 o 
  -2   4   1     1252.82     1225.61      7.55 o 
  -1   4   1       42.14       41.75      1.27 o 
   0   4   1      138.64      159.18      2.04 o 
   1   4   1      815.67      827.00      5.93 o 
   2   4   1     1312.36     1285.30      7.75 o 
   3   4   1      124.23      126.49      3.15 o 
   4   4   1      233.24      299.55      4.68 o 
   5   4   1     1109.12     1082.49      9.42 o 
   6   4   1      508.16      481.03      7.18 o 
   7   4   1      549.87      551.06      8.37 o 
   8   4   1       63.05       69.38      2.66 o 
   9   4   1      182.24      188.39      5.45 o 
  10   4   1      328.59      354.65      8.48 o 
  11   4   1      132.78      146.00      4.27 o 
 -11   5   1       39.47       38.15      3.24 o 
 -10   5   1       16.27       21.23      2.79 o 
  -9   5   1       13.92       13.18      2.52 o 
  -8   5   1     1402.56     1405.85     13.94 o 
  -7   5   1        0.56       -2.15      3.17 o 
  -6   5   1       83.27       77.23      2.34 o 
  -5   5   1        2.55        9.39      1.47 o 
  -4   5   1     5394.82     5457.21     19.65 o 
  -3   5   1     1501.29     1562.76      9.89 o 
  -2   5   1       24.74       29.51      1.38 o 
  -1   5   1      751.15      831.41      6.53 o 
   0   5   1     1665.66     1598.88      6.19 o 
   1   5   1        1.97        5.44      1.11 o 
   2   5   1     1693.18     1726.64      9.75 o 
   3   5   1        0.32        5.17      1.29 o 
   4   5   1      474.04      466.72      6.08 o 
   5   5   1        6.13       14.87      1.49 o 
   6   5   1      632.37      606.40      8.04 o 
   7   5   1       19.15       19.45      2.17 o 
   8   5   1      114.11      113.03      3.35 o 
   9   5   1      185.03      170.73      5.38 o 
  10   5   1      120.64      123.27      3.98 o 
  11   5   1        0.99       -4.42      4.42 o 
 -11   6   1        0.50       -2.28      4.06 o 
 -10   6   1      270.27      283.32      7.99 o 
  -9   6   1      206.24      206.83      5.75 o 
  -8   6   1      122.99      126.82      3.86 o 
  -7   6   1      120.91      122.79      3.46 o 
  -6   6   1     1240.60     1261.75     11.88 o 
  -5   6   1      216.98      254.86      5.37 o 
  -4   6   1      872.31      898.76      8.67 o 
  -3   6   1     1074.68     1005.38      8.58 o 
  -2   6   1     4396.04     4484.48     16.74 o 
  -1   6   1      820.96      846.52      7.18 o 
   0   6   1      252.57      232.57      2.84 o 
   1   6   1        0.12       -0.33      1.88 o 
   2   6   1     1441.70     1387.15      9.51 o 
   3   6   1      615.35      634.45      6.94 o 
   4   6   1      500.98      535.15      6.85 o 
   5   6   1       46.25       53.28      1.96 o 
   6   6   1        8.24       11.95      1.84 o 
   7   6   1     1100.27     1078.55     11.94 o 
   8   6   1       48.57       48.61      2.69 o 
   9   6   1        0.14        0.70      3.64 o 
  10   6   1       49.40       48.84      3.30 o 
  11   6   1       48.01       51.34      3.46 o 
 -11   7   1       38.49       52.99      3.41 o 
 -10   7   1        3.24        6.46      3.99 o 
  -9   7   1        9.10       15.91      2.60 o 
  -8   7   1      203.29      214.62      6.20 o 
  -7   7   1      111.61      104.99      3.21 o 
  -6   7   1      261.46      246.06      6.00 o 
  -5   7   1       47.33       44.41      2.11 o 
  -4   7   1      884.64      896.31      9.14 o 
  -3   7   1      896.40     1093.81      9.58 o 
  -2   7   1     3019.93     3010.35     14.88 o 
  -1   7   1      275.14      278.10      4.75 o 
   0   7   1        0.04       -0.32      2.37 o 
   1   7   1      310.03      320.33      5.09 o 
   2   7   1     1534.98     1500.24     10.63 o 
   3   7   1     2916.50     3155.71     16.01 o 
   4   7   1      388.54      391.69      6.25 o 
   5   7   1       46.40       39.62      2.05 o 
   6   7   1      295.25      297.70      6.60 o 
   7   7   1     2085.89     2096.11     16.96 o 
   8   7   1        5.09       -0.13      3.66 o 
   9   7   1       11.53        9.82      2.68 o 
  10   7   1      290.84      300.27      8.44 o 
 -10   8   1      277.20      278.88      8.27 o 
  -9   8   1       90.94       90.28      3.70 o 
  -8   8   1       34.62       43.80      2.93 o 
  -7   8   1      147.61      136.27      4.21 o 
  -6   8   1      175.11      174.82      4.85 o 
  -5   8   1      774.04      827.58      9.86 o 
  -4   8   1       51.40       68.65      2.25 o 
  -3   8   1      612.41      620.70      7.79 o 
  -2   8   1        4.45        0.54      2.22 o 
  -1   8   1      875.91      821.07      8.34 o 
   0   8   1        1.11        0.88      1.60 o 
   1   8   1      303.56      318.71      5.45 o 
   2   8   1     2790.32     2883.00     15.70 o 
   3   8   1      957.68     1005.78      9.84 o 
   4   8   1        8.30       11.47      1.75 o 
   5   8   1       94.84       90.16      2.71 o 
   6   8   1      567.00      546.51      8.76 o 
   7   8   1        0.39        3.18      3.48 o 
   8   8   1       65.71       60.73      3.14 o 
   9   8   1        0.18        2.90      4.07 o 
  10   8   1       61.70       73.47      3.59 o 
 -10   9   1       32.69       35.53      3.37 o 
  -9   9   1        0.94        1.92      4.15 o 
  -8   9   1      198.41      218.60      6.12 o 
  -7   9   1        9.22        5.44      3.41 o 
  -6   9   1       11.99        7.11      2.14 o 
  -5   9   1       91.48       75.61      2.63 o 
  -4   9   1      701.83      700.58      9.22 o 
  -3   9   1       59.98       66.71      2.23 o 
  -2   9   1      134.63      131.05      3.69 o 
  -1   9   1      470.79      449.79      6.88 o 
   0   9   1      360.46      347.77      4.30 o 
   1   9   1      633.37      622.66      7.96 o 
   2   9   1      107.21      114.88      3.38 o 
   3   9   1      306.09      323.46      6.32 o 
   4   9   1      291.12      323.18      6.55 o 
   5   9   1      240.11      230.06      6.16 o 
   6   9   1        0.06       -3.44      3.53 o 
   7   9   1       90.83       85.54      3.28 o 
   8   9   1       10.79       12.66      2.62 o 
   9   9   1       23.95       23.76      3.08 o 
  10   9   1        0.04       -3.19      4.26 o 
  -9  10   1       11.37       12.42      2.98 o 
  -8  10   1      179.21      183.15      5.47 o 
  -7  10   1       12.49       16.88      2.40 o 
  -6  10   1       22.49       27.44      2.27 o 
  -5  10   1       17.42       19.86      2.18 o 
  -4  10   1      145.38      146.48      4.56 o 
  -3  10   1      144.79      149.31      4.26 o 
  -2  10   1       60.48       57.82      2.26 o 
  -1  10   1        0.05       -2.74      2.74 o 
   0  10   1       10.14       14.67      1.26 o 
   1  10   1       12.05       11.01      1.84 o 
   2  10   1     1532.58     1511.88     13.10 o 
   3  10   1        8.57        3.41      1.81 o 
   4  10   1        1.94        2.19      3.03 o 
   5  10   1       64.34       66.58      2.64 o 
   6  10   1      107.94      110.56      3.34 o 
   7  10   1       18.89       17.49      2.70 o 
   8  10   1      199.85      204.99      6.28 o 
   9  10   1      107.85      120.06      4.13 o 
  -9  11   1       47.89       61.43      3.83 o 
  -8  11   1        9.64       10.63      2.76 o 
  -7  11   1       90.63       89.11      3.51 o 
  -6  11   1       42.05       35.51      2.76 o 
  -5  11   1        5.46       10.51      2.04 o 
  -4  11   1       79.62       66.17      2.75 o 
  -3  11   1       91.42       88.36      2.81 o 
  -2  11   1      162.64      159.19      4.64 o 
  -1  11   1      239.64      234.68      6.14 o 
   0  11   1      383.10      365.98      5.07 o 
   1  11   1       44.12       47.78      2.36 o 
   2  11   1      129.09      123.08      3.73 o 
   3  11   1      589.91      579.74      9.07 o 
   4  11   1       21.04       18.62      2.05 o 
   5  11   1       46.37       45.04      2.52 o 
   6  11   1        7.80       12.01      2.53 o 
   7  11   1        3.59       10.59      2.46 o 
   8  11   1       10.14        9.86      2.89 o 
  -8  12   1       27.32       26.91      3.04 o 
  -7  12   1      131.09      133.24      4.14 o 
  -6  12   1       21.58       19.65      2.79 o 
  -5  12   1      295.47      294.01      7.63 o 
  -4  12   1        7.52        7.23      3.73 o 
  -3  12   1      446.19      434.23      8.46 o 
  -2  12   1       13.41       12.22      2.13 o 
  -1  12   1      314.50      317.09      7.25 o 
   0  12   1        6.48        7.17      1.76 o 
   1  12   1       41.49       35.11      2.42 o 
   2  12   1        0.00       -2.54      3.31 o 
   3  12   1      167.94      175.49      5.24 o 
   4  12   1        4.14       -1.71      3.62 o 
   5  12   1        0.04       -3.65      3.65 o 
   6  12   1        0.00        0.30      3.60 o 
   7  12   1       29.20       35.89      3.00 o 
   8  12   1        2.60        1.93      4.32 o 
  -7  13   1        1.13        3.64      4.04 o 
  -6  13   1        1.53        7.11      3.66 o 
  -5  13   1      100.70      107.07      3.73 o 
  -4  13   1       65.15       66.53      3.18 o 
  -3  13   1      251.95      238.99      7.14 o 
  -2  13   1       37.05       41.09      2.83 o 
  -1  13   1       37.11       32.79      2.84 o 
   0  13   1       61.19       61.28      2.14 o 
   1  13   1      310.03      307.91      7.68 o 
   2  13   1       68.77       75.79      3.18 o 
   3  13   1       35.55       35.50      2.78 o 
   4  13   1        3.68        7.18      2.46 o 
   5  13   1       44.76       52.78      3.14 o 
   6  13   1       37.14       42.48      3.18 o 
   7  13   1        1.91        2.62      4.12 o 
  -6  14   1       22.32       26.31      3.11 o 
  -5  14   1        2.91        1.82      3.88 o 
  -4  14   1        1.34        5.65      3.77 o 
  -3  14   1       29.84       33.85      3.00 o 
  -2  14   1        0.51        3.82      3.76 o 
  -1  14   1      136.78      131.18      3.98 o 
   0  14   1      311.25      295.43      5.95 o 
   1  14   1      506.93      522.90     10.11 o 
   2  14   1       25.94       23.08      2.76 o 
   3  14   1       59.54       61.97      3.27 o 
   4  14   1       62.45       52.26      3.30 o 
   5  14   1      152.71      162.47      4.76 o 
   6  14   1       35.66       34.91      3.33 o 
  -4  15   1       45.77       49.40      3.31 o 
  -3  15   1       18.05       19.24      2.93 o 
  -2  15   1        0.30       -3.39      4.15 o 
  -1  15   1       18.12       24.50      2.93 o 
   0  15   1       20.31       19.84      2.11 o 
   1  15   1        4.31       -2.23      4.24 o 
   2  15   1        0.24       -4.21      4.21 o 
   3  15   1       64.31       61.12      3.44 o 
   4  15   1       25.31       24.51      3.11 o 
  -2  16   1       98.91       98.32      4.20 o 
  -1  16   1       51.54       50.51      3.37 o 
   0  16   1        1.62        0.93      2.87 o 
   1  16   1       62.73       58.05      3.59 o 
   2  16   1        1.47        0.70      4.25 o 
 -12   0   2       33.12       36.16      3.27 o 
 -10   0   2      261.18      276.21      7.69 o 
  -8   0   2     2412.13     2436.49     17.36 o 
  -6   0   2     1071.09     1155.61     10.13 o 
  -4   0   2      195.77      139.78      3.29 o 
  -2   0   2     1018.40     1078.56      6.17 o 
   0   0   2     8246.75     7852.50    244.44 o 
   2   0   2     2364.79     2064.41      8.55 o 
   4   0   2      612.51      651.74      6.51 o 
   6   0   2      168.60      174.47      4.64 o 
   8   0   2       38.79       28.25      2.23 o 
  10   0   2      420.31      428.05      9.50 o 
 -12   1   2      120.25      124.04      3.49 o 
 -11   1   2       12.86       12.54      2.00 o 
 -10   1   2      848.73      844.35      8.62 o 
  -9   1   2      204.76      191.52      3.78 o 
  -8   1   2       43.62       51.19      1.72 o 
  -7   1   2       68.53       65.01      1.58 o 
  -6   1   2     1110.96     1049.43     16.15 o 
  -5   1   2     1082.03     1082.09      6.29 o 
  -4   1   2      644.81      616.55      5.83 o 
  -3   1   2     1245.53     1187.81      5.55 o 
  -2   1   2     3136.04     3125.27     13.75 o 
  -1   1   2      214.25      215.33      6.72 o 
   0   1   2     3084.37     3001.97     42.59 o 
   1   1   2     6141.06     6123.19     23.58 o 
   2   1   2        1.04        4.51      1.19 o 
   3   1   2      102.05      124.88      6.23 o 
   4   1   2      754.21      807.18      5.06 o 
   5   1   2     4143.27     4252.58     38.68 o 
   6   1   2       94.33       67.98      1.47 o 
   7   1   2        8.48        8.28      1.23 o 
   8   1   2      174.37      191.12      7.39 o 
   9   1   2        6.04        3.96      2.56 o 
  10   1   2       21.01       24.63      6.81 o 
  11   1   2        5.62        7.54      2.36 o 
 -12   2   2        6.08        8.52      2.93 o 
 -11   2   2        1.14        0.81      4.11 o 
 -10   2   2      301.53      287.54      7.67 o 
  -9   2   2        0.13        1.51      3.40 o 
  -8   2   2      166.20      164.10      4.77 o 
  -7   2   2       42.36       43.94      2.08 o 
  -6   2   2      991.73      941.71      9.34 o 
  -5   2   2      100.15       85.37      2.80 o 
  -4   2   2       10.90       14.92      1.30 o 
  -3   2   2      122.50      110.83      2.85 o 
  -2   2   2    14488.73    14303.56     22.98 o 
  -1   2   2    13975.37    13883.78     20.52 o 
   0   2   2     4395.42     4333.36     43.75 o 
   1   2   2      430.49      420.24      3.91 o 
   2   2   2     2860.88     2840.37     10.39 o 
   3   2   2     1042.69     1042.61      7.23 o 
   4   2   2      793.19      709.68      6.80 o 
   5   2   2        1.56        3.62      2.23 o 
   6   2   2       43.74       28.58      1.80 o 
   7   2   2      185.96      192.39      5.43 o 
   8   2   2     1047.47     1021.18     11.85 o 
   9   2   2       44.16       39.90      2.66 o 
  10   2   2       13.65        7.26      4.25 o 
  11   2   2        8.05       -0.17      4.21 o 
 -11   3   2      200.35      224.28      6.60 o 
 -10   3   2       92.88       96.28      3.54 o 
  -9   3   2      240.44      237.42      6.67 o 
  -8   3   2      199.69      207.06      5.94 o 
  -7   3   2      862.49      886.53     10.05 o 
  -6   3   2      713.72      758.62      8.62 o 
  -5   3   2     5173.71     5283.01     19.94 o 
  -4   3   2      369.33      438.69      5.47 o 
  -3   3   2       69.72       68.03      1.99 o 
  -2   3   2     3658.97     3565.39     12.33 o 
  -1   3   2    38421.66    37767.33     36.93 o 
   0   3   2    16058.24    16414.58    200.46 o 
   1   3   2       35.06       44.66      1.30 o 
   2   3   2      518.42      522.88      5.02 o 
   3   3   2     2299.18     2309.06     10.98 o 
   4   3   2      326.35      341.66      5.08 o 
   5   3   2        6.15       13.83      1.44 o 
   6   3   2        3.18        4.60      2.67 o 
   7   3   2        4.86        9.76      1.85 o 
   8   3   2       35.24       38.33      2.37 o 
   9   3   2        2.27        1.32      3.51 o 
  10   3   2        0.98        3.15      3.76 o 
  11   3   2        0.05        3.39      3.80 o 
 -11   4   2        1.91        5.19      3.98 o 
 -10   4   2       64.67       70.48      3.43 o 
  -9   4   2       92.87       98.51      3.08 o 
  -8   4   2      330.16      320.75      7.24 o 
  -7   4   2       10.18       12.46      2.03 o 
  -6   4   2        0.03        4.32      2.46 o 
  -5   4   2        9.76        2.96      2.33 o 
  -4   4   2      141.77      179.28      4.00 o 
  -3   4   2      355.02      310.89      4.66 o 
  -2   4   2     2499.67     2920.55     12.00 o 
  -1   4   2      716.56      616.56      5.44 o 
   0   4   2     2416.16     2485.35     31.23 o 
   1   4   2      913.22      937.27      6.65 o 
   2   4   2      283.32      343.77      4.49 o 
   3   4   2     1627.67     1624.53      9.83 o 
   4   4   2      172.36      193.09      4.07 o 
   5   4   2        8.73        8.76      1.41 o 
   6   4   2       63.14       59.90      2.22 o 
   7   4   2     1343.09     1340.18     12.68 o 
   8   4   2        7.43        8.28      2.11 o 
   9   4   2        0.61        1.61      3.52 o 
  10   4   2        7.09        9.54      2.62 o 
  11   4   2       65.23       59.22      3.53 o 
 -11   5   2       24.93       27.32      3.08 o 
 -10   5   2       42.79       51.96      2.97 o 
  -9   5   2       86.49       87.61      3.36 o 
  -8   5   2      182.08      173.46      5.00 o 
  -7   5   2      460.66      450.19      7.77 o 
  -6   5   2      514.91      504.20      7.64 o 
  -5   5   2      734.96      659.51      7.83 o 
  -4   5   2       93.96      155.12      3.96 o 
  -3   5   2     1164.72     1080.62      8.51 o 
  -2   5   2     1166.76     1266.81      8.64 o 
  -1   5   2       25.77       22.92      1.27 o 
   0   5   2       72.71       74.42      1.58 o 
   1   5   2     2517.29     2437.98     11.42 o 
   2   5   2      147.46      142.37      3.38 o 
   3   5   2       31.73       24.81      1.48 o 
   4   5   2       29.47       40.94      1.66 o 
   5   5   2     3501.87     3381.99     17.35 o 
   6   5   2       14.40       12.99      1.85 o 
   7   5   2      152.34      159.85      4.82 o 
   8   5   2       20.60       19.02      2.31 o 
   9   5   2      456.97      440.29      9.11 o 
  10   5   2        0.13        5.14      3.88 o 
  11   5   2       55.32       54.02      3.54 o 
 -11   6   2        3.36        9.52      2.70 o 
 -10   6   2        0.62        3.46      3.60 o 
  -9   6   2      127.56      132.68      3.79 o 
  -8   6   2       27.23       35.27      2.33 o 
  -7   6   2       81.43       79.15      2.63 o 
  -6   6   2       17.88       -0.09      3.09 o 
  -5   6   2        6.13        1.88      2.46 o 
  -4   6   2       91.39       94.95      2.78 o 
  -3   6   2       37.74       43.15      1.57 o 
  -2   6   2     2131.99     2194.84     12.13 o 
  -1   6   2      583.90      520.75      5.92 o 
   0   6   2      834.93      833.01     10.76 o 
   1   6   2        0.75       -1.85      1.85 o 
   2   6   2      449.65      423.75      5.68 o 
   3   6   2     3001.32     3143.82     15.35 o 
   4   6   2     1284.65     1292.65     10.63 o 
   5   6   2       48.90       47.25      2.06 o 
   6   6   2      206.67      215.82      5.65 o 
   7   6   2     1529.70     1543.38     14.33 o 
   8   6   2      653.11      647.53     10.24 o 
   9   6   2       31.58       33.07      2.90 o 
  10   6   2       85.74       94.83      3.71 o 
  11   6   2        6.76       11.19      2.80 o 
 -11   7   2      103.94      100.18      4.10 o 
 -10   7   2        3.01        1.63      4.11 o 
  -9   7   2      148.44      141.19      4.22 o 
  -8   7   2      296.62      285.14      7.48 o 
  -7   7   2      103.25       92.14      2.88 o 
  -6   7   2      136.09      142.36      4.22 o 
  -5   7   2      368.89      344.17      6.41 o 
  -4   7   2      189.08      168.97      4.64 o 
  -3   7   2       14.49       14.24      1.44 o 
  -2   7   2      292.96      321.83      5.31 o 
  -1   7   2     1728.07     1773.08     11.43 o 
   0   7   2       19.26       27.09      1.40 o 
   1   7   2        0.32       -1.56      2.00 o 
   2   7   2      212.02      193.10      4.33 o 
   3   7   2      256.64      309.78      5.58 o 
   4   7   2       22.85       28.48      1.81 o 
   5   7   2       57.57       51.49      2.21 o 
   6   7   2      762.58      777.79      9.96 o 
   7   7   2      398.64      396.08      8.16 o 
   8   7   2      195.11      192.69      5.67 o 
   9   7   2        0.03       -3.85      3.85 o 
  10   7   2      128.32      121.27      4.04 o 
 -10   8   2        1.56       -1.02      4.02 o 
  -9   8   2      154.01      157.75      4.55 o 
  -8   8   2       19.32       20.17      2.62 o 
  -7   8   2       16.99       26.09      2.29 o 
  -6   8   2       92.11       97.94      2.98 o 
  -5   8   2      126.63      130.79      3.68 o 
  -4   8   2        3.90        5.13      2.74 o 
  -3   8   2        0.43       -2.57      2.57 o 
  -2   8   2       53.48       48.78      1.84 o 
  -1   8   2     1177.04     1127.98      9.94 o 
   0   8   2      400.02      405.59      4.32 o 
   1   8   2        0.40        2.86      2.22 o 
   2   8   2       14.07       10.11      1.62 o 
   3   8   2       58.26       46.46      2.07 o 
   4   8   2      210.98      205.95      5.19 o 
   5   8   2      250.10      250.27      6.03 o 
   6   8   2      140.15      137.47      4.31 o 
   7   8   2      187.98      181.30      5.38 o 
   8   8   2      244.21      268.79      7.43 o 
   9   8   2       25.04       23.20      2.93 o 
  10   8   2       36.16       36.10      3.28 o 
 -10   9   2        0.18       -0.89      4.42 o 
  -9   9   2       79.51       83.15      3.61 o 
  -8   9   2       12.94       19.00      2.71 o 
  -7   9   2       30.02       24.74      2.65 o 
  -6   9   2       36.16       32.11      2.18 o 
  -5   9   2      674.57      665.55      9.55 o 
  -4   9   2      372.06      375.40      7.08 o 
  -3   9   2       42.91       50.50      2.11 o 
  -2   9   2        0.02        2.33      2.39 o 
  -1   9   2        1.54        2.46      1.56 o 
   0   9   2      133.01      131.49      5.01 o 
   1   9   2      799.18      831.18      9.21 o 
   2   9   2      446.56      442.02      7.07 o 
   3   9   2        3.25        4.12      2.89 o 
   4   9   2        0.38       -0.20      2.98 o 
   5   9   2     2222.89     2152.63     16.71 o 
   6   9   2     1302.52     1298.92     13.89 o 
   7   9   2        4.11        5.34      3.44 o 
   8   9   2       12.28       12.13      2.68 o 
   9   9   2        1.63        5.56      4.10 o 
  -9  10   2       49.87       50.57      3.45 o 
  -8  10   2      517.55      509.72     10.31 o 
  -7  10   2       27.40       27.59      2.78 o 
  -6  10   2       47.33       43.61      2.56 o 
  -5  10   2       22.22       17.90      2.17 o 
  -4  10   2      559.57      530.19      8.61 o 
  -3  10   2       49.08       44.47      2.30 o 
  -2  10   2       18.48       20.75      1.91 o 
  -1  10   2      129.77      133.64      4.04 o 
   0  10   2        5.09        2.85      1.93 o 
   1  10   2      682.78      690.44      9.18 o 
   2  10   2       34.95       33.52      2.15 o 
   3  10   2        4.32        3.08      2.93 o 
   4  10   2       49.42       51.66      2.44 o 
   5  10   2      318.08      313.23      7.32 o 
   6  10   2      109.64      110.61      3.51 o 
   7  10   2      220.84      224.36      6.23 o 
   8  10   2       89.93       91.42      3.73 o 
   9  10   2      242.68      228.76      7.03 o 
  -8  11   2       40.79       50.84      3.32 o 
  -7  11   2        1.23       -2.12      3.90 o 
  -6  11   2       44.47       51.63      2.97 o 
  -5  11   2        0.43        5.23      2.20 o 
  -4  11   2       67.28       60.38      2.73 o 
  -3  11   2       52.99       62.20      2.48 o 
  -2  11   2      145.87      138.60      4.38 o 
  -1  11   2      112.88      101.23      3.24 o 
   0  11   2        0.16        2.62      3.13 o 
   1  11   2      217.83      220.64      6.21 o 
   2  11   2       80.07       86.88      3.05 o 
   3  11   2        0.87       -0.82      3.25 o 
   4  11   2        5.31        4.18      3.41 o 
   5  11   2        6.33        5.68      2.38 o 
   6  11   2      292.67      318.73      8.03 o 
   7  11   2        0.68       -1.07      3.90 o 
   8  11   2      197.06      205.70      6.50 o 
  -8  12   2        4.91        6.69      4.16 o 
  -7  12   2       12.71       14.01      2.66 o 
  -6  12   2        8.65       15.80      2.63 o 
  -5  12   2       96.61      102.47      3.55 o 
  -4  12   2      132.39      133.96      3.78 o 
  -3  12   2      110.12      105.26      3.14 o 
  -2  12   2       38.84       44.82      2.48 o 
  -1  12   2      211.13      212.04      6.28 o 
   0  12   2       94.74      100.72      3.20 o 
   1  12   2      103.12      113.20      3.36 o 
   2  12   2      228.27      239.77      6.74 o 
   3  12   2      148.52      144.75      4.36 o 
   4  12   2       28.67       32.93      2.69 o 
   5  12   2        1.81        4.00      3.59 o 
   6  12   2       77.91       79.60      3.50 o 
   7  12   2       23.17       21.10      3.01 o 
  -7  13   2        2.11        0.18      3.90 o 
  -6  13   2        1.20        0.98      3.86 o 
  -5  13   2       29.39       25.13      2.86 o 
  -4  13   2        1.10        0.44      3.72 o 
  -3  13   2        9.44        9.96      2.45 o 
  -2  13   2       64.35       64.33      3.05 o 
  -1  13   2        0.70       -2.41      3.70 o 
   0  13   2       81.83       79.71      2.27 o 
   1  13   2        0.95        4.56      3.48 o 
   2  13   2        8.60       11.79      2.45 o 
   3  13   2        2.61        1.83      3.75 o 
   4  13   2       26.90       19.69      2.79 o 
   5  13   2       14.19       16.61      2.71 o 
   6  13   2       50.59       45.26      3.26 o 
   7  13   2        3.22       -0.18      4.13 o 
  -6  14   2       15.04       13.70      2.86 o 
  -5  14   2       56.83       49.79      3.28 o 
  -4  14   2       30.79       33.15      2.89 o 
  -3  14   2        1.28        0.15      3.91 o 
  -2  14   2        0.24       -1.04      3.75 o 
  -1  14   2      302.86      311.40      8.30 o 
   0  14   2      275.16      274.89      5.48 o 
   1  14   2       18.56       21.37      2.63 o 
   2  14   2       49.23       48.30      3.26 o 
   3  14   2       50.16       58.74      3.26 o 
   4  14   2       62.58       67.70      3.35 o 
   5  14   2       11.62        8.07      2.86 o 
  -4  15   2        6.79        7.13      2.72 o 
  -3  15   2      168.10      170.83      5.05 o 
  -2  15   2       29.53       31.00      3.05 o 
  -1  15   2       71.31       70.21      3.53 o 
   0  15   2        1.98        1.53      3.37 o 
   1  15   2      140.68      159.18      4.50 o 
   2  15   2       30.01       29.72      3.08 o 
   3  15   2        6.79       -3.37      4.32 o 
   4  15   2        0.72       -0.70      3.99 o 
  -1  16   2       38.60       41.21      3.35 o 
   0  16   2       29.25       30.87      2.24 o 
   1  16   2        0.54        4.42      4.02 o 
 -11   0   3        1.17       -1.78      3.87 o 
  -9   0   3      737.14      726.60     10.81 o 
  -7   0   3      515.99      517.21      7.83 o 
  -5   0   3       53.46       53.83      1.73 o 
  -3   0   3     8055.02     7862.84     19.94 o 
  -1   0   3     2946.84     2844.08     10.39 o 
   1   0   3    18525.18    18020.08     25.83 o 
   3   0   3      358.68      335.62      4.57 o 
   5   0   3     4823.84     5058.92     20.63 o 
   7   0   3      570.85      540.10      8.39 o 
   9   0   3     1237.92     1176.30     13.94 o 
  11   0   3      192.54      159.34      5.02 o 
 -12   1   3       43.34       51.43      2.43 o 
 -11   1   3       29.20       29.08      2.66 o 
 -10   1   3        0.02        2.50      3.39 o 
  -9   1   3      334.49      342.89      5.49 o 
  -8   1   3      573.64      594.41      6.43 o 
  -7   1   3        4.86        3.84      1.98 o 
  -6   1   3       96.38      101.43      2.16 o 
  -5   1   3     1557.38     1505.28      7.66 o 
  -4   1   3      632.70      680.82      4.79 o 
  -3   1   3      180.07      220.73      2.70 o 
  -2   1   3      250.93      247.08      2.61 o 
  -1   1   3        7.64        2.61      1.17 o 
   0   1   3     1752.51     1668.00     26.44 o 
   1   1   3      279.19      310.41      2.73 o 
   2   1   3        7.98       10.73      0.82 o 
   3   1   3      721.65      655.04      4.37 o 
   4   1   3       10.24        5.34      0.89 o 
   5   1   3       20.11       24.53      1.17 o 
   6   1   3       46.28       35.25      1.35 o 
   7   1   3      449.04      414.65      5.31 o 
   8   1   3        1.81        1.71      2.37 o 
   9   1   3       55.84       59.13      2.04 o 
  10   1   3      478.95      466.39      6.95 o 
  11   1   3        4.80       10.72      1.99 o 
 -11   2   3        2.78        3.62      3.99 o 
 -10   2   3       15.02       11.63      2.67 o 
  -9   2   3       15.58       12.51      2.33 o 
  -8   2   3      242.87      264.10      6.63 o 
  -7   2   3      127.39      130.78      3.95 o 
  -6   2   3      110.28      126.17      3.49 o 
  -5   2   3      192.58      217.42      4.67 o 
  -4   2   3     2846.87     3043.47     14.06 o 
  -3   2   3      590.94      577.31      5.79 o 
  -2   2   3     2261.35     2318.91     10.33 o 
  -1   2   3     2424.62     2441.02     10.00 o 
   0   2   3     1770.74     1820.39     22.02 o 
   1   2   3      434.97      418.98      4.47 o 
   2   2   3     2848.25     2749.03     11.32 o 
   3   2   3     7943.01     8179.32     21.08 o 
   4   2   3      764.76      781.82      7.50 o 
   5   2   3      225.93      228.94      4.83 o 
   6   2   3      219.60      199.04      5.15 o 
   7   2   3      293.24      297.38      6.58 o 
   8   2   3      198.52      184.79      5.25 o 
   9   2   3     1108.91     1106.14     13.63 o 
  10   2   3       27.28       29.64      2.84 o 
  11   2   3        2.21       -1.73      4.37 o 
 -11   3   3        2.29       -1.33      4.49 o 
 -10   3   3      309.49      336.24      8.37 o 
  -9   3   3        0.06        6.42      3.29 o 
  -8   3   3       14.87        7.12      3.72 o 
  -7   3   3      428.88      432.82      7.53 o 
  -6   3   3      603.66      588.13      7.84 o 
  -5   3   3     1709.01     1865.26     12.40 o 
  -4   3   3       32.75       39.35      1.61 o 
  -3   3   3     3013.18     3199.63     13.62 o 
  -2   3   3       96.38       97.91      2.87 o 
  -1   3   3      895.64      782.99      6.19 o 
   0   3   3     2132.29     2004.30     24.55 o 
   1   3   3      202.88      225.85      3.67 o 
   2   3   3     2074.95     2047.05     10.29 o 
   3   3   3     1484.14     1467.04      9.43 o 
   4   3   3      946.69      912.36      8.23 o 
   5   3   3        0.01        2.31      2.26 o 
   6   3   3       14.41       22.65      1.87 o 
   7   3   3      290.87      279.04      6.40 o 
   8   3   3       87.23       83.73      2.95 o 
   9   3   3      351.57      337.46      8.06 o 
  10   3   3      135.55      132.66      4.10 o 
  11   3   3       79.89       87.64      3.76 o 
 -11   4   3        0.44        5.09      2.67 o 
 -10   4   3        2.91        6.66      3.78 o 
  -9   4   3       51.07       49.44      2.63 o 
  -8   4   3      945.07      949.33     11.55 o 
  -7   4   3     1193.50     1217.72     12.11 o 
  -6   4   3       25.11       29.09      1.81 o 
  -5   4   3       53.69       53.70      1.89 o 
  -4   4   3     2395.24     2632.49     13.88 o 
  -3   4   3    11173.80    11945.69     27.40 o 
  -2   4   3       29.82       61.74      1.85 o 
  -1   4   3        3.66        1.98      1.79 o 
   0   4   3     2552.21     2672.75     46.48 o 
   1   4   3      483.14      355.75      4.64 o 
   2   4   3     7948.03     8380.53     21.84 o 
   3   4   3      741.29      732.40      7.16 o 
   4   4   3      801.27      846.91      8.23 o 
   5   4   3      424.46      424.49      6.57 o 
   6   4   3      729.40      713.50      8.95 o 
   7   4   3      603.10      580.63      8.87 o 
   8   4   3      133.82      146.61      4.21 o 
   9   4   3      567.46      532.15      9.83 o 
  10   4   3       88.95       85.54      3.65 o 
  11   4   3        8.21        2.83      4.62 o 
 -11   5   3        4.25       -4.00      4.41 o 
 -10   5   3       81.76       86.96      3.51 o 
  -9   5   3       13.80       15.40      2.43 o 
  -8   5   3        8.42        2.93      3.37 o 
  -7   5   3       35.20       27.93      2.14 o 
  -6   5   3      192.60      198.62      5.30 o 
  -5   5   3      152.31      145.97      4.30 o 
  -4   5   3       32.50       15.50      1.48 o 
  -3   5   3     1434.54     1468.58     10.28 o 
  -2   5   3     3345.81     3516.92     14.92 o 
  -1   5   3      301.40      296.51      4.58 o 
   0   5   3       26.06       31.67      0.97 o 
   1   5   3     1880.75     2143.49     11.40 o 
   2   5   3      271.41      318.12      4.89 o 
   3   5   3        2.77        1.55      2.05 o 
   4   5   3       33.84       38.26      1.68 o 
   5   5   3      254.03      266.75      5.61 o 
   6   5   3     1172.00     1185.06     11.64 o 
   7   5   3       77.88       74.82      2.79 o 
   8   5   3       27.02       21.08      2.49 o 
   9   5   3       80.69       77.19      3.38 o 
  10   5   3      488.67      529.05     10.71 o 
  11   5   3       10.19       12.82      2.97 o 
 -11   6   3        4.65        5.73      4.37 o 
 -10   6   3      108.34      115.24      3.93 o 
  -9   6   3        0.25       -3.82      3.82 o 
  -8   6   3      416.24      429.09      8.40 o 
  -7   6   3      214.15      199.08      5.95 o 
  -6   6   3      309.86      274.22      6.17 o 
  -5   6   3       10.15        4.62      1.62 o 
  -4   6   3      160.35      142.58      4.05 o 
  -3   6   3     1751.93     1816.66     12.04 o 
  -2   6   3      525.96      559.69      6.65 o 
  -1   6   3       53.99       46.26      1.63 o 
   0   6   3      890.62      931.66     10.42 o 
   1   6   3      445.12      440.41      5.82 o 
   2   6   3      956.70     1068.80      9.09 o 
   3   6   3      242.82      257.99      4.93 o 
   4   6   3      266.15      265.37      5.40 o 
   5   6   3        1.20        1.65      2.67 o 
   6   6   3      117.91      115.25      3.37 o 
   7   6   3      205.54      209.64      5.45 o 
   8   6   3      208.23      207.94      5.62 o 
   9   6   3       10.69        7.45      2.75 o 
  10   6   3       58.32       55.14      3.55 o 
 -10   7   3      236.56      243.97      6.83 o 
  -9   7   3        6.06        4.33      3.92 o 
  -8   7   3        2.32        2.53      3.47 o 
  -7   7   3        0.07        5.36      3.02 o 
  -6   7   3      413.61      411.42      7.69 o 
  -5   7   3       29.82       27.11      1.92 o 
  -4   7   3       87.45       84.36      2.45 o 
  -3   7   3      706.14      698.99      8.09 o 
  -2   7   3      131.56      101.13      2.79 o 
  -1   7   3      579.48      639.69      7.23 o 
   0   7   3      616.29      576.97      4.90 o 
   1   7   3      385.62      420.38      6.10 o 
   2   7   3     2145.16     2190.41     13.61 o 
   3   7   3        0.98        4.19      2.27 o 
   4   7   3      225.90      225.43      5.35 o 
   5   7   3       98.43      101.04      3.11 o 
   6   7   3       30.52       27.79      2.31 o 
   7   7   3      838.77      823.80     11.20 o 
   8   7   3       46.59       52.61      3.00 o 
   9   7   3        0.06        2.29      3.72 o 
  10   7   3       63.25       69.77      3.60 o 
 -10   8   3        0.01       -3.45      4.20 o 
  -9   8   3       76.83       70.64      3.34 o 
  -8   8   3      141.09      138.65      4.20 o 
  -7   8   3       50.04       41.58      2.44 o 
  -6   8   3        2.25        5.80      3.10 o 
  -5   8   3      106.75       89.10      2.61 o 
  -4   8   3      226.33      243.27      5.62 o 
  -3   8   3        3.52       -2.14      2.56 o 
  -2   8   3        0.09       -2.47      2.47 o 
  -1   8   3        0.01       -0.46      1.43 o 
   0   8   3      453.06      446.52      5.76 o 
   1   8   3       64.98       76.88      2.35 o 
   2   8   3      222.57      227.20      5.24 o 
   3   8   3      717.76      705.48      8.69 o 
   4   8   3      153.05      152.81      4.10 o 
   5   8   3       55.06       57.03      2.50 o 
   6   8   3       15.66       18.12      2.26 o 
   7   8   3      174.18      166.87      5.17 o 
   8   8   3        3.34        7.32      3.85 o 
   9   8   3       28.51       33.63      3.16 o 
  10   8   3       10.52        3.54      4.79 o 
 -10   9   3       10.13       11.22      2.90 o 
  -9   9   3      297.99      312.80      8.40 o 
  -8   9   3       77.51       64.54      3.20 o 
  -7   9   3       11.64       17.15      2.48 o 
  -6   9   3       51.69       45.73      2.44 o 
  -5   9   3      342.20      318.29      7.03 o 
  -4   9   3       21.17       18.16      1.90 o 
  -3   9   3       22.63       28.30      1.93 o 
  -2   9   3      108.70       98.66      2.92 o 
  -1   9   3      361.05      361.63      6.49 o 
   0   9   3       84.08       96.20      1.92 o 
   1   9   3      129.17      143.02      3.95 o 
   2   9   3        3.52        3.05      2.85 o 
   3   9   3      277.50      272.28      6.19 o 
   4   9   3        4.29        1.81      2.94 o 
   5   9   3       62.32       66.43      2.73 o 
   6   9   3      270.12      260.28      7.03 o 
   7   9   3        0.10        4.55      3.70 o 
   8   9   3       42.89       45.54      3.00 o 
   9   9   3       16.54       13.01      2.90 o 
  -9  10   3        4.64        8.29      2.91 o 
  -8  10   3       37.76       39.79      3.22 o 
  -7  10   3      342.06      324.64      8.25 o 
  -6  10   3      124.00      122.60      3.57 o 
  -5  10   3      193.22      162.70      4.98 o 
  -4  10   3       22.48       18.23      2.24 o 
  -3  10   3      576.04      547.43      8.72 o 
  -2  10   3       11.87        5.32      3.06 o 
  -1  10   3       13.81       15.25      1.93 o 
   0  10   3       77.62       75.56      1.79 o 
   1  10   3     1376.93     1349.82     12.78 o 
   2  10   3       20.39       22.69      2.15 o 
   3  10   3       32.60       36.61      2.32 o 
   4  10   3        0.02        1.40      3.33 o 
   5  10   3      274.86      278.86      7.16 o 
   6  10   3      149.68      150.47      4.30 o 
   7  10   3       10.76       -0.88      4.19 o 
   8  10   3        2.31        4.84      3.76 o 
   9  10   3       45.88       50.30      3.43 o 
  -8  11   3       19.85       17.98      2.92 o 
  -7  11   3        6.98        7.26      3.78 o 
  -6  11   3      196.09      190.60      5.22 o 
  -5  11   3      547.30      511.09      9.50 o 
  -4  11   3       16.57       14.13      2.31 o 
  -3  11   3      364.06      360.70      7.69 o 
  -2  11   3       91.70       93.55      2.90 o 
  -1  11   3      440.52      436.34      8.02 o 
   0  11   3      879.89      881.71      7.73 o 
   1  11   3      142.46      143.98      4.21 o 
   2  11   3      491.73      504.68      8.78 o 
   3  11   3      137.79      135.05      4.34 o 
   4  11   3      294.31      303.31      7.44 o 
   5  11   3        2.78        5.01      3.71 o 
   6  11   3       15.37       24.96      2.71 o 
   7  11   3       60.55       57.87      3.39 o 
   8  11   3       10.20        9.26      2.92 o 
  -8  12   3       24.85       28.24      3.19 o 
  -7  12   3        6.45        2.98      4.24 o 
  -6  12   3        0.01       -3.84      3.84 o 
  -5  12   3       34.35       29.71      2.83 o 
  -4  12   3        2.61        0.28      3.54 o 
  -3  12   3        2.07        4.46      3.26 o 
  -2  12   3       88.36       81.05      2.86 o 
  -1  12   3      188.20      191.44      5.32 o 
   0  12   3      360.25      348.24      7.21 o 
   1  12   3      189.03      189.14      5.27 o 
   2  12   3       28.51       27.04      2.37 o 
   3  12   3      128.40      131.82      3.96 o 
   4  12   3       17.89       18.68      2.60 o 
   5  12   3       12.56       14.46      2.59 o 
   6  12   3       38.69       42.35      3.22 o 
   7  12   3       31.50       28.65      3.13 o 
  -7  13   3       20.39       18.99      3.01 o 
  -6  13   3       96.62      100.26      3.88 o 
  -5  13   3       78.79       76.28      3.47 o 
  -4  13   3        6.77        4.48      3.77 o 
  -3  13   3       22.31       16.87      2.62 o 
  -2  13   3       19.92       16.70      2.62 o 
  -1  13   3        5.26        4.54      3.80 o 
   0  13   3        0.02       -1.35      5.05 o 
   1  13   3      109.54      109.69      3.62 o 
   2  13   3        4.31        8.60      2.32 o 
   3  13   3       89.31       99.99      3.54 o 
   4  13   3        4.67       -0.30      4.11 o 
   5  13   3        0.05        2.22      3.74 o 
   6  13   3        3.13        3.55      4.11 o 
  -5  14   3        1.83        0.00      4.32 o 
  -4  14   3       12.49       11.36      2.68 o 
  -3  14   3      124.58      126.41      4.03 o 
  -2  14   3      146.51      130.39      3.99 o 
  -1  14   3        0.87       -1.66      3.91 o 
   0  14   3       44.09       47.41      2.18 o 
   1  14   3        0.05       -1.37      3.60 o 
   2  14   3       98.80      101.63      3.66 o 
   3  14   3      111.27      113.45      3.87 o 
   4  14   3       16.55       18.07      2.85 o 
   5  14   3        1.47       -1.38      4.02 o 
  -4  15   3       28.91       15.90      3.10 o 
  -3  15   3       44.14       38.73      3.26 o 
  -2  15   3        0.70       -4.06      4.06 o 
  -1  15   3        2.26        6.25      3.89 o 
   0  15   3        5.75       10.05      2.07 o 
   1  15   3        3.95        5.96      3.69 o 
   2  15   3        0.56       -1.01      4.10 o 
   3  15   3       46.23       45.50      3.30 o 
 -10   0   4        2.04       -1.04      3.91 o 
  -8   0   4      224.80      226.69      6.33 o 
  -6   0   4      498.22      530.49      7.44 o 
  -4   0   4     1709.26     1799.56     11.38 o 
  -2   0   4     3207.81     3167.29     13.10 o 
   0   0   4     5357.16     5356.62    138.57 o 
   2   0   4      874.61      840.99      6.89 o 
   4   0   4        7.42        9.43      1.41 o 
   6   0   4     1960.47     2024.92     14.94 o 
   8   0   4      204.80      189.67      5.42 o 
  10   0   4      112.77      137.64      4.11 o 
 -11   1   4      135.95      130.36      2.96 o 
 -10   1   4        0.77        1.12      2.69 o 
  -9   1   4        5.25        5.71      1.85 o 
  -8   1   4      253.23      250.47      4.68 o 
  -7   1   4      280.06      273.90      4.37 o 
  -6   1   4        0.10        3.50      1.68 o 
  -5   1   4      147.10      164.09      3.01 o 
  -4   1   4        0.22       -2.00      2.14 o 
  -3   1   4     1090.51     1025.59      6.45 o 
  -2   1   4      616.74      537.75      4.00 o 
  -1   1   4      169.52      167.41      5.58 o 
   0   1   4       33.35       28.03      0.66 o 
   1   1   4        2.37        4.77      1.26 o 
   2   1   4      233.87      256.40      4.89 o 
   3   1   4      277.49      252.92      4.09 o 
   4   1   4      300.73      296.64      5.67 o 
   5   1   4      137.05      140.12      4.80 o 
   6   1   4      216.11      201.65      3.85 o 
   7   1   4        8.48        9.39      1.44 o 
   8   1   4        7.81       15.88      1.59 o 
   9   1   4       17.83       14.43      2.46 o 
  10   1   4       10.05        7.30      2.34 o 
  11   1   4       12.19       14.38      2.19 o 
 -11   2   4        2.47       -1.52      4.16 o 
 -10   2   4      178.76      195.83      5.94 o 
  -9   2   4      414.65      418.02      8.67 o 
  -8   2   4      640.55      627.37      9.66 o 
  -7   2   4      191.62      182.09      5.37 o 
  -6   2   4      744.60      709.01      8.66 o 
  -5   2   4      679.49      756.23      8.22 o 
  -4   2   4      449.30      377.15      5.48 o 
  -3   2   4       13.96       13.94      1.23 o 
  -2   2   4     2049.51     2117.51     10.95 o 
  -1   2   4       69.07       90.71      2.39 o 
   0   2   4     2168.55     1948.19     47.97 o 
   1   2   4      199.00      221.61      3.83 o 
   2   2   4      849.53      948.34      7.54 o 
   3   2   4       38.60       46.72      1.60 o 
   4   2   4     2446.19     2456.06     13.76 o 
   5   2   4      126.89      132.68      3.70 o 
   6   2   4     1105.09     1064.86     11.12 o 
   7   2   4      120.02      124.04      3.89 o 
   8   2   4        0.92        1.12      3.48 o 
   9   2   4      113.26      110.20      3.69 o 
  10   2   4       11.57        9.81      2.90 o 
  11   2   4       62.86       57.95      3.70 o 
 -11   3   4       86.55       79.29      3.64 o 
 -10   3   4      187.29      185.94      5.36 o 
  -9   3   4       35.36       42.85      2.84 o 
  -8   3   4      556.82      528.54      8.99 o 
  -7   3   4       37.42       39.38      2.16 o 
  -6   3   4       20.68       20.37      1.76 o 
  -5   3   4      522.62      522.64      7.03 o 
  -4   3   4      563.54      559.93      6.73 o 
  -3   3   4      303.77      329.74      4.98 o 
  -2   3   4       13.73       21.50      1.32 o 
  -1   3   4     4941.36     4769.70     16.27 o 
   0   3   4      381.91      398.86     10.12 o 
   1   3   4       86.93       97.47      2.56 o 
   2   3   4     1530.90     1764.16     10.47 o 
   3   3   4     4149.15     4251.63     17.02 o 
   4   3   4      120.03      154.94      4.12 o 
   5   3   4      752.00      656.88      8.20 o 
   6   3   4      256.60      247.18      6.00 o 
   7   3   4     1064.76     1034.22     11.79 o 
   8   3   4      190.88      182.54      5.42 o 
   9   3   4      515.54      527.84     10.13 o 
  10   3   4       12.43        7.74      4.43 o 
  11   3   4       22.74       19.48      3.15 o 
 -11   4   4        0.04       -2.79      4.31 o 
 -10   4   4        0.22       -0.47      3.93 o 
  -9   4   4      254.09      252.17      7.28 o 
  -8   4   4        2.19        4.17      3.30 o 
  -7   4   4       21.45       25.28      2.10 o 
  -6   4   4        4.09        2.68      2.67 o 
  -5   4   4      418.69      384.80      6.36 o 
  -4   4   4      897.74      809.15      8.30 o 
  -3   4   4       18.25       19.84      1.40 o 
  -2   4   4     1264.58     1281.61      9.26 o 
  -1   4   4     2694.00     2653.90     12.76 o 
   0   4   4     5666.76     5903.21     97.27 o 
   1   4   4      116.42      123.81      3.31 o 
   2   4   4     2545.87     2562.08     13.12 o 
   3   4   4        0.19       -2.30      2.30 o 
   4   4   4      192.86      199.78      4.71 o 
   5   4   4      320.06      338.73      6.26 o 
   6   4   4     1075.00     1013.90     11.11 o 
   7   4   4        2.65        6.19      3.47 o 
   8   4   4        0.05       -2.69      3.43 o 
   9   4   4       30.26       26.88      2.94 o 
  10   4   4       98.47      114.45      4.08 o 
  11   4   4      123.11      116.10      4.34 o 
 -11   5   4      113.49      106.97      4.19 o 
 -10   5   4       85.31       86.50      3.79 o 
  -9   5   4       59.17       62.19      3.18 o 
  -8   5   4       27.98       25.96      2.26 o 
  -7   5   4      387.79      367.10      7.41 o 
  -6   5   4        6.15        4.51      2.85 o 
  -5   5   4       63.08       65.32      2.16 o 
  -4   5   4        0.46       -2.32      2.32 o 
  -3   5   4     2423.83     2244.63     13.33 o 
  -2   5   4      946.89      926.79      8.39 o 
  -1   5   4      187.77      162.63      3.93 o 
   0   5   4      261.37      258.74      3.83 o 
   1   5   4        8.43        7.57      1.31 o 
   2   5   4      139.22      173.06      4.16 o 
   3   5   4       42.09       64.44      1.93 o 
   4   5   4      308.22      356.23      6.13 o 
   5   5   4      253.26      254.84      5.69 o 
   6   5   4       38.68       31.80      2.24 o 
   7   5   4      235.03      218.31      6.23 o 
   8   5   4       37.30       37.78      2.93 o 
   9   5   4      106.99       90.75      3.72 o 
  10   5   4        2.06       -1.00      4.39 o 
 -11   6   4       17.16       19.53      3.13 o 
 -10   6   4      127.26      109.95      3.99 o 
  -9   6   4       22.62       26.66      2.73 o 
  -8   6   4       29.54       30.52      2.34 o 
  -7   6   4      169.36      155.14      4.72 o 
  -6   6   4      616.78      622.30      8.96 o 
  -5   6   4      460.09      456.84      7.39 o 
  -4   6   4        0.39        0.86      2.49 o 
  -3   6   4      196.18      199.74      4.82 o 
  -2   6   4     1403.06     1410.29     10.80 o 
  -1   6   4     7012.64     7108.24     23.14 o 
   0   6   4      259.42      222.18      3.20 o 
   1   6   4       19.78       21.34      1.53 o 
   2   6   4       16.45       13.92      1.47 o 
   3   6   4      354.24      315.91      5.77 o 
   4   6   4      154.05      140.58      3.97 o 
   5   6   4      346.35      354.19      6.85 o 
   6   6   4      251.94      256.30      6.25 o 
   7   6   4       56.59       50.49      2.70 o 
   8   6   4       21.71       21.96      2.82 o 
   9   6   4       16.15        7.96      4.15 o 
  10   6   4       30.88       28.36      2.97 o 
 -10   7   4        5.40        7.01      2.68 o 
  -9   7   4       13.27        8.00      4.06 o 
  -8   7   4       19.29       15.31      2.46 o 
  -7   7   4        0.80        1.86      2.99 o 
  -6   7   4       45.95       41.11      2.29 o 
  -5   7   4      203.16      191.34      5.37 o 
  -4   7   4        5.13        6.51      1.66 o 
  -3   7   4      444.26      444.30      6.81 o 
  -2   7   4       37.68       30.33      1.78 o 
  -1   7   4        9.53       10.22      1.46 o 
   0   7   4       70.15       82.80      1.71 o 
   1   7   4      514.05      499.55      6.91 o 
   2   7   4       46.57       70.50      2.25 o 
   3   7   4      198.84      178.72      4.93 o 
   4   7   4      339.95      335.90      6.68 o 
   5   7   4     1546.98     1539.16     13.62 o 
   6   7   4      189.35      190.59      5.17 o 
   7   7   4       12.47       11.81      2.29 o 
   8   7   4      712.54      691.16     11.49 o 
   9   7   4      289.42      311.36      8.45 o 
  10   7   4        1.26        3.34      4.23 o 
 -10   8   4       53.87       48.12      3.55 o 
  -9   8   4       93.46      104.38      3.87 o 
  -8   8   4       45.81       42.32      2.94 o 
  -7   8   4       25.27       20.19      2.49 o 
  -6   8   4       83.86       87.98      2.82 o 
  -5   8   4       31.04       33.09      2.24 o 
  -4   8   4      989.75      949.29     10.56 o 
  -3   8   4        2.25        4.97      1.63 o 
  -2   8   4      228.84      263.20      5.67 o 
  -1   8   4      449.75      442.06      6.90 o 
   0   8   4     1005.43     1026.77      9.26 o 
   1   8   4        1.72        3.02      1.53 o 
   2   8   4        4.05        1.75      2.67 o 
   3   8   4      475.03      484.74      7.63 o 
   4   8   4      134.20      132.20      3.79 o 
   5   8   4       96.57       84.68      2.89 o 
   6   8   4       50.87       48.65      2.58 o 
   7   8   4      517.79      517.45      9.74 o 
   8   8   4        0.54       -2.24      4.03 o 
   9   8   4       51.40       54.09      3.39 o 
  -9   9   4        1.04        7.08      4.15 o 
  -8   9   4      111.30      116.41      3.92 o 
  -7   9   4        7.50       16.86      2.49 o 
  -6   9   4        2.42        4.83      3.18 o 
  -5   9   4       30.30       32.40      2.28 o 
  -4   9   4      484.79      439.49      7.95 o 
  -3   9   4      715.86      717.45      9.63 o 
  -2   9   4      802.52      756.07      9.49 o 
  -1   9   4      583.64      587.99      8.37 o 
   0   9   4      641.51      643.32     15.73 o 
   1   9   4        4.87        9.81      1.77 o 
   2   9   4      136.66      125.86      3.68 o 
   3   9   4      138.07      134.67      3.84 o 
   4   9   4      383.85      383.76      7.73 o 
   5   9   4       50.04       48.76      2.63 o 
   6   9   4      111.30      108.35      3.56 o 
   7   9   4        4.69       10.58      2.52 o 
   8   9   4      130.07      146.57      4.58 o 
   9   9   4        4.01        3.27      2.89 o 
  -9  10   4        1.77       -0.89      4.23 o 
  -8  10   4       37.64       45.12      3.15 o 
  -7  10   4       36.03       36.33      2.81 o 
  -6  10   4        0.01       -1.10      3.40 o 
  -5  10   4        7.72        9.47      2.11 o 
  -4  10   4       60.84       57.70      2.56 o 
  -3  10   4        4.42        2.05      3.37 o 
  -2  10   4      443.15      444.40      7.94 o 
  -1  10   4      184.77      170.97      4.83 o 
   0  10   4        2.04        1.91      3.95 o 
   1  10   4      173.34      187.64      5.04 o 
   2  10   4      405.82      417.53      7.88 o 
   3  10   4        8.12        2.78      3.36 o 
   4  10   4        3.09        5.25      3.55 o 
   5  10   4      362.34      380.17      8.30 o 
   6  10   4      696.63      738.16     11.51 o 
   7  10   4       33.83       36.03      2.95 o 
   8  10   4       11.42        6.00      4.44 o 
  -8  11   4        0.60       -0.69      4.27 o 
  -7  11   4       50.06       55.01      3.19 o 
  -6  11   4       22.60       15.88      2.70 o 
  -5  11   4       12.47        4.83      3.54 o 
  -4  11   4       85.94       85.87      3.18 o 
  -3  11   4       31.44       33.66      2.32 o 
  -2  11   4      238.69      241.67      6.47 o 
  -1  11   4      277.10      267.46      6.77 o 
   0  11   4      538.81      535.68     20.08 o 
   1  11   4        4.99        4.66      3.58 o 
   2  11   4        0.47       -1.95      3.35 o 
   3  11   4       12.02       11.90      2.23 o 
   4  11   4      993.04      972.87     12.66 o 
   5  11   4       10.21       11.35      2.85 o 
   6  11   4        6.95        7.25      4.30 o 
   7  11   4       15.27       12.30      2.90 o 
   8  11   4       80.72       87.15      4.04 o 
  -7  12   4       89.59       87.23      3.80 o 
  -6  12   4      235.60      220.77      6.44 o 
  -5  12   4       95.71       99.21      3.65 o 
  -4  12   4       65.76       74.02      3.26 o 
  -3  12   4       38.88       34.03      2.75 o 
  -2  12   4      206.66      202.86      5.58 o 
  -1  12   4      252.04      236.02      6.88 o 
   0  12   4      482.65      502.16      6.60 o 
   1  12   4       76.21       73.98      3.06 o 
   2  12   4        0.64        2.54      3.63 o 
   3  12   4       82.64       79.58      3.30 o 
   4  12   4      314.62      337.91      8.44 o 
   5  12   4      442.46      432.92      9.77 o 
   6  12   4      166.53      179.84      5.53 o 
   7  12   4       27.14       25.47      3.08 o 
  -6  13   4        3.42        7.37      4.20 o 
  -5  13   4        4.84       -2.59      4.29 o 
  -4  13   4      202.54      191.93      6.14 o 
  -3  13   4       21.51       23.45      2.58 o 
  -2  13   4       32.24       29.33      2.88 o 
  -1  13   4      226.14      213.42      6.05 o 
   0  13   4        2.59        5.87      1.93 o 
   1  13   4       19.67       24.55      2.63 o 
   2  13   4       61.31       63.96      3.18 o 
   3  13   4        5.86        9.10      2.66 o 
   4  13   4       37.65       37.76      3.16 o 
   5  13   4        0.96       -2.14      4.34 o 
   6  13   4       35.46       38.40      3.31 o 
  -5  14   4        2.35        2.81      4.02 o 
  -4  14   4        7.40        4.19      4.17 o 
  -3  14   4        0.14       -3.86      3.86 o 
  -2  14   4       21.94       30.82      2.90 o 
  -1  14   4       38.54       26.43      2.99 o 
   0  14   4       63.06       65.92      4.42 o 
   1  14   4        8.90        2.04      3.97 o 
   2  14   4        5.43        4.78      4.11 o 
   3  14   4        8.11        1.80      4.37 o 
   4  14   4        4.29        1.86      4.24 o 
  -3  15   4       16.71       18.27      2.97 o 
  -2  15   4        0.30        0.86      4.14 o 
  -1  15   4       50.89       48.00      3.31 o 
   0  15   4        5.47        5.68      2.69 o 
   1  15   4        5.85        4.61      4.21 o 
   2  15   4        8.03        7.98      4.22 o 
 -11   0   5        9.55        8.39      4.54 o 
  -9   0   5       29.91       25.18      2.81 o 
  -7   0   5      703.26      717.25      9.79 o 
  -5   0   5      302.71      291.00      5.80 o 
  -3   0   5     1389.74     1485.79     10.44 o 
  -1   0   5      139.62      142.38      3.53 o 
   1   0   5     1403.12     1417.84      9.48 o 
   3   0   5      483.41      491.32      6.28 o 
   5   0   5        9.19       10.53      1.73 o 
   7   0   5      949.24      906.76     11.53 o 
   9   0   5      115.32      115.57      3.92 o 
  11   0   5      104.41      103.39      4.21 o 
 -11   1   5       30.91       40.46      2.47 o 
 -10   1   5        0.78       -0.77      6.22 o 
  -9   1   5      711.43      716.20      7.91 o 
  -8   1   5      434.38      431.07     11.08 o 
  -7   1   5      489.17      517.03      6.16 o 
  -6   1   5       12.26        6.70      3.06 o 
  -5   1   5     3719.89     3809.89     13.28 o 
  -4   1   5      733.11      705.54      5.52 o 
  -3   1   5      303.17      319.29      3.67 o 
  -2   1   5      528.93      575.66     13.59 o 
  -1   1   5     1619.49     1530.52     11.65 o 
   0   1   5      281.01      280.77      4.67 o 
   1   1   5     1297.41     1429.07     26.33 o 
   2   1   5     3948.03     3939.73     17.02 o 
   3   1   5      586.09      533.18      4.70 o 
   4   1   5       48.96       38.92      1.30 o 
   5   1   5      152.17      144.26      2.88 o 
   6   1   5      538.76      513.69      5.88 o 
   7   1   5      261.19      252.66      4.63 o 
   8   1   5      178.50      170.61      3.61 o 
   9   1   5      397.52      373.45      8.38 o 
  10   1   5        0.30        1.19      3.26 o 
  11   1   5       63.35       58.23      2.52 o 
 -11   2   5       23.24       20.76      2.94 o 
 -10   2   5      121.24      116.08      3.97 o 
  -9   2   5       11.12       15.69      2.69 o 
  -8   2   5        5.03        4.44      3.31 o 
  -7   2   5        3.71        3.18      3.20 o 
  -6   2   5       58.52       63.45      2.29 o 
  -5   2   5     1497.53     1549.04     12.34 o 
  -4   2   5       29.42       46.84      1.80 o 
  -3   2   5      232.18      256.81      4.75 o 
  -2   2   5       42.52       39.93      1.51 o 
  -1   2   5     1513.72     1399.99      9.65 o 
   0   2   5     2951.09     3175.22     89.82 o 
   1   2   5     4054.56     4366.07     16.92 o 
   2   2   5       97.67      120.97      3.51 o 
   3   2   5      812.49      724.12      7.62 o 
   4   2   5      424.73      411.90      6.41 o 
   5   2   5     2996.87     2908.50     17.27 o 
   6   2   5      150.26      157.57      4.70 o 
   7   2   5     1354.50     1256.14     13.46 o 
   8   2   5       56.93       58.43      2.83 o 
   9   2   5      593.06      588.91     10.81 o 
  10   2   5       16.17       20.26      3.01 o 
 -11   3   5       27.74       27.20      3.18 o 
 -10   3   5      121.18      129.56      4.03 o 
  -9   3   5       14.30       19.76      2.48 o 
  -8   3   5       36.78       28.90      2.43 o 
  -7   3   5       37.74       43.21      2.30 o 
  -6   3   5      239.71      254.47      5.88 o 
  -5   3   5      313.24      314.71      5.95 o 
  -4   3   5      172.47      150.92      4.19 o 
  -3   3   5        9.14        7.44      1.29 o 
  -2   3   5       21.21       25.40      1.39 o 
  -1   3   5      244.29      233.40      4.39 o 
   0   3   5       18.29        8.99      0.94 o 
   1   3   5       80.63      103.34      2.88 o 
   2   3   5       17.67       28.04      1.51 o 
   3   3   5       45.48       28.70      1.65 o 
   4   3   5       38.02       35.66      1.88 o 
   5   3   5      253.51      252.73      5.79 o 
   6   3   5        0.01        1.98      1.93 o 
   7   3   5      183.47      165.22      5.10 o 
   8   3   5       26.66       34.13      2.56 o 
   9   3   5       58.98       59.91      3.34 o 
  10   3   5        1.59        4.05      4.02 o 
 -11   4   5        9.12       10.61      2.81 o 
 -10   4   5      123.17      135.33      4.21 o 
  -9   4   5        0.10       -3.76      3.83 o 
  -8   4   5      154.90      173.20      5.16 o 
  -7   4   5       43.73       48.04      2.37 o 
  -6   4   5      220.80      187.74      5.39 o 
  -5   4   5       85.85      103.27      2.96 o 
  -4   4   5      392.96      341.83      5.97 o 
  -3   4   5      343.14      363.01      5.84 o 
  -2   4   5        0.85        2.57      2.15 o 
  -1   4   5       42.62       52.33      1.69 o 
   0   4   5      668.60      659.05     12.75 o 
   1   4   5      754.79      927.85      8.39 o 
   2   4   5      772.79      873.44      8.43 o 
   3   4   5      387.73      429.60      6.37 o 
   4   4   5        0.54        0.00      2.53 o 
   5   4   5       15.21       20.80      1.92 o 
   6   4   5      376.57      387.40      7.48 o 
   7   4   5     1153.41     1088.98     12.64 o 
   8   4   5      272.66      277.61      7.54 o 
   9   4   5        7.78        6.56      4.39 o 
  10   4   5       88.72       80.68      3.81 o 
 -11   5   5       12.29        9.67      3.05 o 
 -10   5   5       35.13       33.70      3.13 o 
  -9   5   5        2.35       -2.67      3.69 o 
  -8   5   5        0.03       -3.42      3.42 o 
  -7   5   5       69.76       75.75      2.74 o 
  -6   5   5      377.42      405.46      7.53 o 
  -5   5   5      127.30      124.44      3.50 o 
  -4   5   5        0.85        1.05      2.38 o 
  -3   5   5      406.74      394.90      6.26 o 
  -2   5   5     4290.51     4193.06     18.60 o 
  -1   5   5        6.51        8.60      1.47 o 
   0   5   5      127.17      152.27      4.77 o 
   1   5   5      319.31      381.27      5.96 o 
   2   5   5     5570.70     5696.23     21.87 o 
   3   5   5      278.73      331.92      6.00 o 
   4   5   5       38.69       44.64      2.11 o 
   5   5   5      249.19      240.43      5.92 o 
   6   5   5        6.74        7.15      2.00 o 
   7   5   5       25.07       22.94      2.52 o 
   8   5   5      119.21      129.46      4.21 o 
   9   5   5        5.86        5.87      2.86 o 
  10   5   5       31.50       28.48      3.16 o 
 -10   6   5       43.65       51.98      3.24 o 
  -9   6   5       26.54       16.47      2.64 o 
  -8   6   5       24.18       16.34      2.61 o 
  -7   6   5       16.00       12.85      2.09 o 
  -6   6   5       84.16       72.84      2.55 o 
  -5   6   5      255.32      283.42      6.26 o 
  -4   6   5      204.25      187.44      5.06 o 
  -3   6   5      112.76      121.96      3.65 o 
  -2   6   5       90.59       83.47      2.62 o 
  -1   6   5      909.02      828.04      8.71 o 
   0   6   5     1518.87     1482.72     11.55 o 
   1   6   5        7.52        4.89      2.45 o 
   2   6   5        2.65        4.87      2.65 o 
   3   6   5      434.33      473.90      7.21 o 
   4   6   5      418.93      425.29      7.25 o 
   5   6   5       14.03       14.04      2.10 o 
   6   6   5       29.12       25.06      2.28 o 
   7   6   5      274.69      270.61      7.15 o 
   8   6   5      510.09      490.07      9.69 o 
   9   6   5       31.46       25.45      3.09 o 
  10   6   5        8.27       14.24      2.96 o 
 -10   7   5       93.04      107.88      4.15 o 
  -9   7   5       13.32       11.30      2.59 o 
  -8   7   5      188.43      176.32      4.97 o 
  -7   7   5       69.74       62.26      2.65 o 
  -6   7   5        5.10        7.20      1.94 o 
  -5   7   5       72.62       60.70      2.45 o 
  -4   7   5      491.51      477.56      7.67 o 
  -3   7   5       11.15       20.19      1.86 o 
  -2   7   5      115.23      108.17      3.18 o 
  -1   7   5      238.98      225.73      5.19 o 
   0   7   5       77.35       67.98      1.52 o 
   1   7   5        9.53       12.08      1.68 o 
   2   7   5       62.37       66.65      2.25 o 
   3   7   5       64.63       74.39      2.42 o 
   4   7   5       14.99       17.71      1.97 o 
   5   7   5      152.07      147.77      4.61 o 
   6   7   5        4.82        9.64      2.05 o 
   7   7   5      161.07      164.80      4.73 o 
   8   7   5        8.86        3.13      4.32 o 
   9   7   5       19.00       17.68      2.95 o 
  -9   8   5       93.51       88.43      3.69 o 
  -8   8   5       45.18       44.45      2.97 o 
  -7   8   5       34.93       31.29      2.79 o 
  -6   8   5      269.65      228.85      6.48 o 
  -5   8   5      409.14      413.09      8.01 o 
  -4   8   5       20.77       15.43      2.11 o 
  -3   8   5     1074.60     1045.47     11.34 o 
  -2   8   5       61.22       58.48      2.33 o 
  -1   8   5     1242.97     1245.44     11.66 o 
   0   8   5      847.59      837.01      6.86 o 
   1   8   5        6.03        8.23      1.86 o 
   2   8   5       24.22       25.61      2.04 o 
   3   8   5       34.13       27.38      2.24 o 
   4   8   5      128.98      110.40      3.14 o 
   5   8   5      295.75      299.39      7.13 o 
   6   8   5        2.39        3.88      3.49 o 
   7   8   5        4.32       -0.28      3.89 o 
   8   8   5      211.79      204.98      6.29 o 
   9   8   5       27.52       31.55      3.32 o 
  -9   9   5        0.13        0.18      4.10 o 
  -8   9   5      130.66      126.86      3.99 o 
  -7   9   5        0.69       -1.60      3.59 o 
  -6   9   5       67.62       83.54      3.20 o 
  -5   9   5       59.70       58.04      2.57 o 
  -4   9   5       79.50       70.33      2.63 o 
  -3   9   5      126.75      122.54      3.86 o 
  -2   9   5       87.94      102.79      3.04 o 
  -1   9   5      223.60      227.79      5.97 o 
   0   9   5       25.50       22.46      2.23 o 
   1   9   5      180.81      174.05      4.63 o 
   2   9   5      739.43      797.67     10.34 o 
   3   9   5       13.19       14.75      2.10 o 
   4   9   5        1.59        0.35      3.27 o 
   5   9   5       16.52       23.97      2.29 o 
   6   9   5      153.43      159.46      4.52 o 
   7   9   5      173.50      173.10      5.22 o 
   8   9   5       84.48       88.11      3.83 o 
  -8  10   5       10.43        5.05      4.44 o 
  -7  10   5      141.09      129.98      4.04 o 
  -6  10   5        0.23        2.58      3.48 o 
  -5  10   5       30.41       20.14      2.56 o 
  -4  10   5       25.11       25.52      2.21 o 
  -3  10   5        2.00        6.99      1.92 o 
  -2  10   5      290.97      290.21      6.84 o 
  -1  10   5       31.27       32.91      2.31 o 
   0  10   5     1028.18     1017.57      8.34 o 
   1  10   5        1.07       -1.62      3.32 o 
   2  10   5        0.93        0.59      3.19 o 
   3  10   5       13.07       12.42      2.13 o 
   4  10   5       99.88       86.89      3.29 o 
   5  10   5        0.03       -4.02      4.02 o 
   6  10   5      212.11      209.41      6.18 o 
   7  10   5       12.39       12.95      2.77 o 
   8  10   5       24.48       20.19      3.15 o 
  -8  11   5       35.08       33.16      3.22 o 
  -7  11   5       52.06       49.97      3.42 o 
  -6  11   5        9.23       13.45      2.62 o 
  -5  11   5       32.84       33.67      2.70 o 
  -4  11   5       28.25       25.65      2.63 o 
  -3  11   5       10.84       15.62      2.35 o 
  -2  11   5      300.61      294.88      7.33 o 
  -1  11   5        0.73        1.50      3.39 o 
   0  11   5      160.57      158.49      3.32 o 
   1  11   5       21.03       19.94      2.33 o 
   2  11   5      395.17      392.20      8.25 o 
   3  11   5      166.39      176.24      5.44 o 
   4  11   5        5.54        6.71      3.92 o 
   5  11   5        2.51        5.32      4.00 o 
   6  11   5      242.88      225.55      6.60 o 
   7  11   5       31.79       32.29      3.19 o 
  -7  12   5       20.40       17.01      2.95 o 
  -6  12   5        0.61        5.62      3.87 o 
  -5  12   5      211.54      233.52      6.61 o 
  -4  12   5        9.94       10.73      2.45 o 
  -3  12   5        0.56        6.56      3.47 o 
  -2  12   5       13.08       15.27      2.41 o 
  -1  12   5       38.19       47.00      2.80 o 
   0  12   5       24.26       24.10      3.22 o 
   1  12   5       55.99       68.71      3.18 o 
   2  12   5      112.49      115.94      3.68 o 
   3  12   5        4.29        8.78      2.50 o 
   4  12   5       41.85       31.80      3.26 o 
   5  12   5       52.63       65.22      3.56 o 
   6  12   5      136.34      127.37      4.41 o 
  -6  13   5       16.68       14.67      2.99 o 
  -5  13   5        3.16       -1.51      3.94 o 
  -4  13   5        1.22        4.18      3.55 o 
  -3  13   5       30.40       30.80      2.76 o 
  -2  13   5        0.01       -2.57      3.74 o 
  -1  13   5        0.12       -3.80      3.80 o 
   0  13   5        3.36        1.78      2.62 o 
   1  13   5       60.19       55.25      3.22 o 
   2  13   5        1.74        6.73      3.92 o 
   3  13   5       82.80       75.47      3.50 o 
   4  13   5       32.47       31.85      3.27 o 
   5  13   5       14.92       18.87      3.01 o 
  -4  14   5       97.48       89.49      3.97 o 
  -3  14   5        0.05        2.36      3.86 o 
  -2  14   5        8.72        3.94      4.22 o 
  -1  14   5        2.75        0.00      3.93 o 
   0  14   5        0.20        1.22      2.71 o 
   1  14   5      142.38      145.43      4.30 o 
   2  14   5        7.00       10.54      2.70 o 
   3  14   5       13.32       13.47      3.04 o 
   4  14   5        3.49        4.76      4.52 o 
  -1  15   5       16.41       19.65      3.03 o 
   0  15   5        5.49        4.08      3.04 o 
   1  15   5       14.10       19.92      3.07 o 
 -10   0   6      311.46      307.94      8.55 o 
  -8   0   6      881.70      951.70     12.24 o 
  -6   0   6      688.71      680.79      9.32 o 
  -4   0   6     1329.28     1407.11     11.56 o 
  -2   0   6      501.12      393.31      5.98 o 
   0   0   6      220.15      229.06      4.08 o 
   2   0   6     4507.05     4658.46     19.31 o 
   4   0   6       68.49       57.02      2.19 o 
   6   0   6     1869.61     1826.40     15.42 o 
   8   0   6        2.21        2.81      3.93 o 
  10   0   6      279.41      271.06      7.51 o 
 -11   1   6        7.93        7.78      2.43 o 
 -10   1   6      230.47      229.98      4.72 o 
  -9   1   6       67.26       65.76      2.55 o 
  -8   1   6      491.57      490.68      6.48 o 
  -7   1   6       56.00       61.69      1.89 o 
  -6   1   6       44.38       44.34      1.93 o 
  -5   1   6      329.33      352.23      4.65 o 
  -4   1   6      800.60      779.69      6.25 o 
  -3   1   6      259.98      245.26      4.81 o 
  -2   1   6       17.60       20.30      1.03 o 
  -1   1   6      246.64      217.54      3.27 o 
   0   1   6        4.55       -0.22      1.10 o 
   1   1   6      858.31      858.54      5.94 o 
   2   1   6      117.16      127.89      2.44 o 
   3   1   6      200.80      181.02      6.02 o 
   4   1   6      788.21      782.76      9.77 o 
   5   1   6      114.14      104.04      2.24 o 
   6   1   6       82.65       82.37      2.35 o 
   7   1   6        2.36        2.80      3.25 o 
   8   1   6        6.11       -0.11      2.85 o 
   9   1   6        6.16        6.19      2.25 o 
  10   1   6        4.03       10.18      3.49 o 
 -11   2   6       33.16       36.41      3.21 o 
 -10   2   6       44.45       53.24      3.26 o 
  -9   2   6       23.27       17.66      2.91 o 
  -8   2   6       14.41       11.30      2.32 o 
  -7   2   6        3.94        3.17      3.23 o 
  -6   2   6       76.29       65.22      2.40 o 
  -5   2   6      165.53      181.33      5.10 o 
  -4   2   6      101.66      107.99      3.17 o 
  -3   2   6       65.04       56.19      1.88 o 
  -2   2   6        0.01        0.44      2.06 o 
  -1   2   6      330.14      355.08      5.62 o 
   0   2   6     1140.25     1105.17     35.89 o 
   1   2   6       29.39       29.65      1.72 o 
   2   2   6      255.54      244.38      5.05 o 
   3   2   6      315.79      300.55      5.63 o 
   4   2   6       66.77       60.26      2.25 o 
   5   2   6      494.34      449.97      7.60 o 
   6   2   6      632.92      607.11      9.35 o 
   7   2   6      134.57      131.49      4.04 o 
   8   2   6       14.35       10.14      2.59 o 
   9   2   6       55.20       53.15      3.34 o 
  10   2   6      457.67      487.01     10.98 o 
 -11   3   6       16.63       19.30      3.08 o 
 -10   3   6        3.28        0.99      4.06 o 
  -9   3   6       36.80       46.30      3.00 o 
  -8   3   6      182.16      177.12      5.44 o 
  -7   3   6       40.76       39.11      2.36 o 
  -6   3   6       16.15       19.31      1.92 o 
  -5   3   6      591.82      558.51      8.25 o 
  -4   3   6      103.94       92.35      2.96 o 
  -3   3   6     1812.79     1718.16     12.58 o 
  -2   3   6      186.26      185.49      4.57 o 
  -1   3   6     1851.95     1709.98     11.92 o 
   0   3   6        0.84       -1.51      1.51 o 
   1   3   6      737.89      697.70      7.76 o 
   2   3   6        9.00       15.04      1.53 o 
   3   3   6      138.72      142.56      3.82 o 
   4   3   6     1080.69     1070.24     10.56 o 
   5   3   6      745.33      725.95      9.51 o 
   6   3   6       88.09       86.55      2.84 o 
   7   3   6       94.80       84.89      3.10 o 
   8   3   6       62.18       50.56      3.24 o 
   9   3   6        1.30       -1.60      4.14 o 
  10   3   6        0.00        0.53      4.27 o 
 -10   4   6       22.71       16.00      2.98 o 
  -9   4   6        0.39        2.44      3.62 o 
  -8   4   6      186.45      177.98      5.33 o 
  -7   4   6      239.98      227.69      6.50 o 
  -6   4   6        5.98        1.11      2.95 o 
  -5   4   6        3.54        5.54      2.80 o 
  -4   4   6      214.45      211.91      5.26 o 
  -3   4   6     1109.80     1054.39     10.20 o 
  -2   4   6      173.11      166.82      4.57 o 
  -1   4   6        1.12       -0.39      2.27 o 
   0   4   6      256.84      246.57      5.07 o 
   1   4   6     1236.93     1209.39     10.35 o 
   2   4   6      430.82      404.93      6.48 o 
   3   4   6      116.58      121.31      3.72 o 
   4   4   6      305.82      292.82      6.24 o 
   5   4   6     1378.22     1344.83     12.83 o 
   6   4   6       23.76       21.22      2.15 o 
   7   4   6      265.04      287.59      7.45 o 
   8   4   6      158.11      159.01      4.46 o 
   9   4   6      367.76      349.16      9.13 o 
  10   4   6       24.69       27.46      3.13 o 
 -10   5   6       10.60       12.33      2.69 o 
  -9   5   6       12.99        4.82      2.59 o 
  -8   5   6       52.46       54.28      2.97 o 
  -7   5   6       42.26       41.85      2.37 o 
  -6   5   6       19.59       21.04      2.05 o 
  -5   5   6        9.48        7.76      1.79 o 
  -4   5   6       68.48       71.80      2.34 o 
  -3   5   6       10.86       10.53      1.66 o 
  -2   5   6      203.91      191.06      4.86 o 
  -1   5   6      164.06      178.31      4.61 o 
   0   5   6       42.66       38.96      1.31 o 
   1   5   6       18.29       16.74      1.72 o 
   2   5   6      386.32      422.71      6.88 o 
   3   5   6      125.97      106.02      3.31 o 
   4   5   6      256.73      253.10      5.97 o 
   5   5   6       57.93       49.19      2.51 o 
   6   5   6      178.40      154.77      4.37 o 
   7   5   6      685.35      700.82     10.84 o 
   8   5   6      231.93      221.12      6.27 o 
   9   5   6       20.62        5.42      5.00 o 
 -10   6   6        2.61        4.26      4.05 o 
  -9   6   6      141.03      144.57      4.51 o 
  -8   6   6        8.12       12.18      2.50 o 
  -7   6   6       40.05       45.92      2.62 o 
  -6   6   6      418.24      381.69      7.85 o 
  -5   6   6      441.09      436.33      7.91 o 
  -4   6   6       44.78       45.01      2.19 o 
  -3   6   6        0.40        1.05      2.78 o 
  -2   6   6     2888.23     2828.58     16.93 o 
  -1   6   6       16.47       15.74      1.72 o 
   0   6   6       28.91       31.61      1.40 o 
   1   6   6       14.39        5.67      2.87 o 
   2   6   6      306.74      305.69      6.20 o 
   3   6   6        5.01        4.76      2.94 o 
   4   6   6        2.81        1.59      3.09 o 
   5   6   6      559.03      530.07      8.86 o 
   6   6   6       91.66       88.05      2.95 o 
   7   6   6      153.23      145.06      4.26 o 
   8   6   6       34.52       38.87      3.14 o 
   9   6   6      262.58      252.39      7.20 o 
  -9   7   6       62.74       71.07      3.60 o 
  -8   7   6        5.24        7.14      3.64 o 
  -7   7   6       33.27       42.59      2.81 o 
  -6   7   6        3.41        4.54      3.30 o 
  -5   7   6      462.30      434.12      8.13 o 
  -4   7   6       17.32       17.73      2.20 o 
  -3   7   6     2285.55     2249.25     16.27 o 
  -2   7   6        0.92        0.00      3.18 o 
  -1   7   6      681.49      700.39      9.04 o 
   0   7   6       82.47       84.27      1.84 o 
   1   7   6      537.99      542.66      8.06 o 
   2   7   6      129.88      141.63      4.30 o 
   3   7   6       94.82       93.43      2.83 o 
   4   7   6       73.29       80.30      2.72 o 
   5   7   6      200.10      206.39      5.49 o 
   6   7   6       35.05       44.39      2.81 o 
   7   7   6       11.32        6.45      3.95 o 
   8   7   6        5.41        6.31      4.17 o 
   9   7   6       73.45       69.28      3.84 o 
  -9   8   6       19.37       20.75      2.95 o 
  -8   8   6       16.36       16.34      2.53 o 
  -7   8   6       45.73       51.07      3.02 o 
  -6   8   6      115.26       98.79      3.39 o 
  -5   8   6        0.00        3.35      3.18 o 
  -4   8   6       95.42       98.37      2.97 o 
  -3   8   6      801.83      743.31     10.18 o 
  -2   8   6     1713.43     1665.92     14.36 o 
  -1   8   6      266.50      277.16      6.44 o 
   0   8   6      429.64      411.80      5.29 o 
   1   8   6      212.02      196.05      5.73 o 
   2   8   6       55.80       60.18      2.50 o 
   3   8   6       19.69       11.17      2.21 o 
   4   8   6      287.89      294.86      7.02 o 
   5   8   6      217.53      226.12      6.46 o 
   6   8   6        1.77       -0.14      3.64 o 
   7   8   6       31.34       38.45      3.05 o 
   8   8   6       22.52       22.47      3.04 o 
  -8   9   6       61.75       63.27      3.43 o 
  -7   9   6       44.26       38.92      3.03 o 
  -6   9   6        0.01       -3.67      3.67 o 
  -5   9   6        1.00       -3.64      3.64 o 
  -4   9   6       80.39       72.11      2.83 o 
  -3   9   6      355.03      322.89      7.40 o 
  -2   9   6       64.64       65.41      2.72 o 
  -1   9   6      102.08       99.73      3.04 o 
   0   9   6       42.42       37.79      2.81 o 
   1   9   6      175.10      168.59      4.88 o 
   2   9   6      230.67      225.84      6.24 o 
   3   9   6      389.83      363.43      7.84 o 
   4   9   6       12.88       13.36      2.28 o 
   5   9   6       17.18       17.20      2.61 o 
   6   9   6      113.55      113.65      3.71 o 
   7   9   6        0.87        6.52      3.89 o 
   8   9   6       96.36      108.10      4.21 o 
  -8  10   6       28.45       26.67      3.12 o 
  -7  10   6        1.25        2.76      3.67 o 
  -6  10   6      339.26      318.24      8.41 o 
  -5  10   6       18.70       17.62      2.63 o 
  -4  10   6        4.43        5.40      2.32 o 
  -3  10   6       67.64       77.32      2.96 o 
  -2  10   6      248.52      258.22      6.97 o 
  -1  10   6      147.77      148.85      4.78 o 
   0  10   6      145.73      143.25      3.54 o 
   1  10   6       36.10       41.72      2.43 o 
   2  10   6       70.08       76.11      2.92 o 
   3  10   6        1.35        6.48      3.56 o 
   4  10   6       25.08       30.31      2.80 o 
   5  10   6        1.64        0.73      3.84 o 
   6  10   6        1.26        7.66      3.85 o 
   7  10   6        8.93        9.30      2.87 o 
  -7  11   6        3.22        1.90      4.39 o 
  -6  11   6       48.94       46.80      3.23 o 
  -5  11   6      207.61      193.98      5.94 o 
  -4  11   6       90.78       81.95      3.39 o 
  -3  11   6      283.80      286.17      7.59 o 
  -2  11   6        0.49        6.08      3.20 o 
  -1  11   6      195.41      201.23      5.58 o 
   0  11   6       12.48       12.30      1.71 o 
   1  11   6        1.21        1.62      3.64 o 
   2  11   6        9.19        9.79      2.42 o 
   3  11   6       15.90       14.86      2.63 o 
   4  11   6        3.08        6.43      2.57 o 
   5  11   6       45.45       54.77      3.36 o 
   6  11   6       31.59       40.92      3.39 o 
  -6  12   6        3.47       -1.04      4.25 o 
  -5  12   6       26.47       20.96      2.91 o 
  -4  12   6       15.36       14.51      2.56 o 
  -3  12   6      122.61      113.95      3.74 o 
  -2  12   6       37.28       38.79      2.93 o 
  -1  12   6       47.86       51.97      3.00 o 
   0  12   6       95.29       97.39      2.49 o 
   1  12   6        5.03        4.69      3.72 o 
   2  12   6       14.45       13.62      2.73 o 
   3  12   6       25.93       19.80      2.92 o 
   4  12   6      195.96      212.05      6.37 o 
   5  12   6      148.00      137.00      4.40 o 
  -5  13   6       56.99       49.21      3.50 o 
  -4  13   6       42.42       44.82      3.28 o 
  -3  13   6        5.28        6.04      4.14 o 
  -2  13   6        2.56        5.41      3.65 o 
  -1  13   6       60.72       53.18      3.23 o 
   0  13   6       31.12       37.60      2.09 o 
   1  13   6      101.11      115.59      3.91 o 
   2  13   6       38.62       44.05      3.17 o 
   3  13   6       18.60       20.10      2.96 o 
   4  13   6      171.07      178.10      5.28 o 
  -3  14   6       19.53       20.64      3.06 o 
  -2  14   6      127.38      140.97      4.45 o 
  -1  14   6        0.19        3.25      4.04 o 
   0  14   6       23.26       30.85      4.40 o 
   1  14   6        8.75       13.36      2.94 o 
   2  14   6       32.92       33.12      3.37 o 
  -9   0   7      144.85      162.47      4.63 o 
  -7   0   7       16.99       17.99      2.20 o 
  -5   0   7      389.97      417.40      7.55 o 
  -3   0   7      914.05      968.22     10.03 o 
  -1   0   7     3541.60     3495.35     18.16 o 
   1   0   7        0.39        4.18      2.49 o 
   3   0   7     2079.75     1992.26     14.28 o 
   5   0   7      462.25      446.80      7.99 o 
   7   0   7     1775.82     1790.50     16.81 o 
   9   0   7       14.47       13.52      2.85 o 
 -10   1   7       44.83       46.17      2.38 o 
  -9   1   7        3.74        6.36      2.47 o 
  -8   1   7        0.44        2.77      2.54 o 
  -7   1   7       32.37       36.28      1.71 o 
  -6   1   7      551.70      563.15     11.30 o 
  -5   1   7       32.07       33.83      2.91 o 
  -4   1   7       12.40       18.73      1.40 o 
  -3   1   7       86.56       84.65      1.77 o 
  -2   1   7      165.47      176.34      7.67 o 
  -1   1   7     1072.43     1086.38     16.94 o 
   0   1   7      384.97      340.12     12.57 o 
   1   1   7     2320.80     2478.09     10.71 o 
   2   1   7        0.15        0.64      1.89 o 
   3   1   7       45.11       44.15      3.81 o 
   4   1   7      636.34      637.46     16.01 o 
   5   1   7     1975.13     1940.26     11.00 o 
   6   1   7       55.46       57.53      2.64 o 
   7   1   7      145.47      134.97      3.00 o 
   8   1   7       11.22        6.09      3.09 o 
   9   1   7      145.48      161.88      6.42 o 
 -10   2   7       10.49       12.53      2.88 o 
  -9   2   7      219.26      234.72      6.66 o 
  -8   2   7      119.57      119.42      3.63 o 
  -7   2   7       81.10       78.09      2.79 o 
  -6   2   7        0.83        5.85      3.16 o 
  -5   2   7      330.09      323.86      6.72 o 
  -4   2   7      190.15      174.21      5.16 o 
  -3   2   7      221.89      221.08      5.39 o 
  -2   2   7        9.03        8.43      1.55 o 
  -1   2   7      151.37      153.76      4.44 o 
   0   2   7      374.14      419.91     12.33 o 
   1   2   7      179.36      184.65      4.92 o 
   2   2   7       40.60       52.57      2.15 o 
   3   2   7      196.24      203.25      5.40 o 
   4   2   7      154.56      151.57      4.58 o 
   5   2   7      736.78      684.18      9.71 o 
   6   2   7      196.83      171.53      5.28 o 
   7   2   7       22.42       19.37      2.82 o 
   8   2   7      144.81      135.94      4.16 o 
   9   2   7       22.73       18.34      3.08 o 
 -10   3   7        8.65       10.93      2.89 o 
  -9   3   7       59.91       47.43      3.30 o 
  -8   3   7        1.57        5.27      3.65 o 
  -7   3   7      164.24      182.52      5.23 o 
  -6   3   7        0.06        2.81      3.10 o 
  -5   3   7       56.26       48.56      2.31 o 
  -4   3   7       16.46       15.50      1.85 o 
  -3   3   7      677.54      676.00      8.67 o 
  -2   3   7       37.49       36.16      1.93 o 
  -1   3   7      638.61      638.26      8.20 o 
   0   3   7      167.59      157.16      5.25 o 
   1   3   7      342.91      379.95      6.61 o 
   2   3   7        1.79        4.59      2.92 o 
   3   3   7      114.40      108.77      3.11 o 
   4   3   7        8.01       10.88      2.07 o 
   5   3   7       31.32       32.45      2.47 o 
   6   3   7       73.41       72.77      2.84 o 
   7   3   7        9.18        9.02      2.60 o 
   8   3   7      177.95      173.85      5.41 o 
   9   3   7        7.50        2.72      4.51 o 
 -10   4   7        0.30        1.41      4.11 o 
  -9   4   7        2.25       -1.77      3.94 o 
  -8   4   7      153.62      143.67      4.02 o 
  -7   4   7       99.34      101.55      3.04 o 
  -6   4   7       86.64       75.39      2.84 o 
  -5   4   7      301.85      307.49      6.95 o 
  -4   4   7        6.64        4.20      3.01 o 
  -3   4   7      411.10      451.66      7.39 o 
  -2   4   7       11.92       15.86      1.77 o 
  -1   4   7      607.27      591.17      7.99 o 
   0   4   7      339.70      347.88      8.47 o 
   1   4   7       76.92       92.64      2.59 o 
   2   4   7       51.81       37.92      2.13 o 
   3   4   7      465.71      434.56      7.37 o 
   4   4   7      331.08      302.71      6.86 o 
   5   4   7       77.91       78.54      2.83 o 
   6   4   7        0.31       -0.74      3.59 o 
   7   4   7      457.09      440.36      9.21 o 
   8   4   7      429.46      410.38      9.31 o 
   9   4   7       67.69       67.58      3.73 o 
 -10   5   7       26.47       27.98      3.23 o 
  -9   5   7       25.32       22.14      3.00 o 
  -8   5   7       26.39       24.99      2.80 o 
  -7   5   7        0.03       -0.27      3.46 o 
  -6   5   7      796.32      765.81     10.96 o 
  -5   5   7        3.22        1.83      3.27 o 
  -4   5   7       76.42       73.39      2.55 o 
  -3   5   7        0.01        0.51      2.97 o 
  -2   5   7      334.05      340.74      6.59 o 
  -1   5   7      432.32      463.75      7.44 o 
   0   5   7       21.08       18.62      1.29 o 
   1   5   7        0.22       -2.59      2.81 o 
   2   5   7       46.87       33.77      2.11 o 
   3   5   7      127.63      121.28      3.70 o 
   4   5   7       26.24       31.40      2.28 o 
   5   5   7        8.52        2.73      2.10 o 
   6   5   7      455.45      419.85      8.55 o 
   7   5   7        7.11       12.38      2.52 o 
   8   5   7      102.80      107.68      3.85 o 
   9   5   7        2.08        3.30      4.22 o 
  -9   6   7       17.24       19.53      2.93 o 
  -8   6   7       54.74       53.39      3.15 o 
  -7   6   7        0.56       -2.41      3.69 o 
  -6   6   7       64.30       74.12      2.89 o 
  -5   6   7        6.56        5.76      3.34 o 
  -4   6   7       76.86       72.84      2.75 o 
  -3   6   7        3.43        6.28      3.27 o 
  -2   6   7      885.16      869.53     10.33 o 
  -1   6   7        4.53        2.88      3.16 o 
   0   6   7      216.46      218.94      7.07 o 
   1   6   7       51.96       57.27      2.42 o 
   2   6   7      193.46      191.91      4.91 o 
   3   6   7      172.52      189.15      5.09 o 
   4   6   7      158.60      168.67      5.05 o 
   5   6   7       26.78       25.10      2.36 o 
   6   6   7       31.08       36.28      2.75 o 
   7   6   7       32.44       38.49      3.01 o 
   8   6   7      264.81      296.32      8.24 o 
  -9   7   7       15.93       19.61      2.91 o 
  -8   7   7        0.09        2.41      3.84 o 
  -7   7   7       38.12       46.16      2.94 o 
  -6   7   7       14.65        8.65      2.42 o 
  -5   7   7       36.55       29.91      2.37 o 
  -4   7   7      189.00      181.03      5.11 o 
  -3   7   7        4.05        7.45      2.14 o 
  -2   7   7       33.96       35.32      2.35 o 
  -1   7   7     1143.71     1122.89     11.78 o 
   0   7   7      579.08      581.83     10.67 o 
   1   7   7      200.01      178.94      4.91 o 
   2   7   7       65.83       70.31      2.66 o 
   3   7   7      107.41       93.97      2.92 o 
   4   7   7        9.10        6.02      3.51 o 
   5   7   7       29.16       33.68      2.81 o 
   6   7   7      391.76      384.41      8.66 o 
   7   7   7        0.65        2.46      3.94 o 
   8   7   7       18.15       16.15      3.14 o 
  -8   8   7      104.54      106.07      3.96 o 
  -7   8   7      135.95      127.65      3.89 o 
  -6   8   7        2.42        4.27      3.61 o 
  -5   8   7        4.29       -1.47      3.61 o 
  -4   8   7      146.17      147.94      4.35 o 
  -3   8   7     1797.12     1733.28     15.70 o 
  -2   8   7      599.06      581.76      9.22 o 
  -1   8   7       61.50       63.50      2.58 o 
   0   8   7      110.28      126.93      2.76 o 
   1   8   7      864.21      926.24     11.39 o 
   2   8   7      199.66      214.09      6.27 o 
   3   8   7        0.18       -3.30      3.30 o 
   4   8   7       63.87       70.42      3.09 o 
   5   8   7       40.13       37.50      2.86 o 
   6   8   7        4.55        2.08      4.00 o 
   7   8   7        4.58        6.28      4.34 o 
   8   8   7      392.83      401.74     10.24 o 
  -8   9   7       32.96       32.40      3.08 o 
  -7   9   7       27.69       28.85      2.94 o 
  -6   9   7      301.91      300.72      8.25 o 
  -5   9   7        6.63        4.32      2.49 o 
  -4   9   7       65.79       64.31      3.09 o 
  -3   9   7       23.68       24.64      2.43 o 
  -2   9   7      244.31      224.93      6.47 o 
  -1   9   7       94.20       84.67      2.84 o 
   0   9   7        3.17       -0.24      2.45 o 
   1   9   7      433.14      421.45      8.34 o 
   2   9   7      329.80      321.78      7.52 o 
   3   9   7       53.51       48.09      2.89 o 
   4   9   7      141.38      141.70      4.19 o 
   5   9   7      149.49      142.40      4.39 o 
   6   9   7       75.66       65.46      3.52 o 
   7   9   7        3.26        1.18      4.40 o 
  -7  10   7       14.20       26.11      2.88 o 
  -6  10   7       26.50       26.74      2.96 o 
  -5  10   7        0.05       -2.11      3.73 o 
  -4  10   7       72.70       73.60      3.30 o 
  -3  10   7       73.25       68.89      3.21 o 
  -2  10   7       13.54       15.42      2.50 o 
  -1  10   7      176.98      183.30      5.46 o 
   0  10   7       28.28       32.41      1.80 o 
   1  10   7       39.73       43.19      2.82 o 
   2  10   7        0.00       -1.23      3.87 o 
   3  10   7      256.34      272.47      7.58 o 
   4  10   7        2.99        4.01      3.96 o 
   5  10   7       43.12       41.13      3.20 o 
   6  10   7        7.39       10.34      2.90 o 
  -6  11   7       11.05       13.16      2.73 o 
  -5  11   7       60.99       49.34      3.14 o 
  -4  11   7      162.55      135.12      3.98 o 
  -3  11   7       69.40       56.10      3.21 o 
  -2  11   7        0.28       -3.47      3.47 o 
  -1  11   7       19.19       15.92      2.53 o 
   0  11   7        7.23        6.69      1.94 o 
   1  11   7       69.64       68.35      3.23 o 
   2  11   7       59.07       50.55      3.17 o 
   3  11   7        4.53        1.68      3.99 o 
   4  11   7       19.68       15.10      2.81 o 
   5  11   7      212.76      218.12      6.66 o 
  -5  12   7        1.88        2.77      4.09 o 
  -4  12   7       68.09       54.43      3.45 o 
  -3  12   7       28.75       34.32      3.07 o 
  -2  12   7        9.21        6.63      2.63 o 
  -1  12   7       65.59       60.44      3.18 o 
   0  12   7        1.81        7.15      2.01 o 
   1  12   7      113.99      124.51      4.00 o 
   2  12   7        4.31        6.19      3.98 o 
   3  12   7       40.06       33.38      3.14 o 
   4  12   7        0.55       -0.51      4.13 o 
  -4  13   7      134.08      148.44      4.54 o 
  -3  13   7       53.79       64.17      3.60 o 
  -2  13   7       23.33       20.23      3.01 o 
  -1  13   7       37.40       38.44      3.14 o 
   0  13   7       16.08       18.78      3.95 o 
   1  13   7       52.45       61.05      3.61 o 
   2  13   7       21.20       24.48      3.15 o 
   3  13   7       11.97        4.93      4.79 o 
 -10   0   8        0.97        3.03      4.60 o 
  -8   0   8        0.74        0.74      3.52 o 
  -6   0   8       18.05       17.14      2.21 o 
  -4   0   8      663.48      637.66      9.39 o 
  -2   0   8      228.14      226.75      5.83 o 
   0   0   8       21.16       19.07      2.06 o 
   2   0   8       26.98       28.60      2.20 o 
   4   0   8      652.26      639.99      9.57 o 
   6   0   8       70.34       68.22      3.22 o 
   8   0   8      255.39      288.42      8.29 o 
 -10   1   8      231.05      250.22      5.57 o 
  -9   1   8       13.45        7.68      2.28 o 
  -8   1   8       16.41       16.18      1.90 o 
  -7   1   8       22.84       26.90      1.82 o 
  -6   1   8      187.86      200.70      3.84 o 
  -5   1   8      303.09      295.61      4.84 o 
  -4   1   8      330.60      316.82      4.91 o 
  -3   1   8       61.54       60.72      1.71 o 
  -2   1   8        8.07        8.51      1.26 o 
  -1   1   8      153.02      138.02      4.88 o 
   0   1   8      736.38      708.62     10.54 o 
   1   1   8       54.20       54.52      1.64 o 
   2   1   8      168.59      160.10      3.18 o 
   3   1   8        8.99       11.87      3.34 o 
   4   1   8     2678.12     2651.81     13.49 o 
   5   1   8      121.52      116.05      2.40 o 
   6   1   8      144.32      153.07      3.12 o 
   7   1   8       54.58       56.70      2.25 o 
   8   1   8      183.84      177.58      4.62 o 
   9   1   8       24.49       20.49      5.24 o 
 -10   2   8        0.03       -4.34      4.36 o 
  -9   2   8        0.41        1.82      4.12 o 
  -8   2   8      370.23      387.09      9.09 o 
  -7   2   8       29.73       29.15      2.80 o 
  -6   2   8        0.13       -0.75      3.36 o 
  -5   2   8       10.73        6.62      2.08 o 
  -4   2   8      272.29      256.70      6.36 o 
  -3   2   8      139.08      127.83      3.77 o 
  -2   2   8       10.86       11.21      1.89 o 
  -1   2   8      242.41      234.10      5.75 o 
   0   2   8     1252.38     1241.51     53.92 o 
   1   2   8      276.17      294.58      6.49 o 
   2   2   8      621.75      640.59      9.17 o 
   3   2   8       12.87        9.61      2.28 o 
   4   2   8     1809.03     1810.33     15.68 o 
   5   2   8      100.26       93.55      3.20 o 
   6   2   8      110.93      108.30      3.58 o 
   7   2   8        7.43        4.59      4.46 o 
   8   2   8      164.63      170.16      4.65 o 
   9   2   8        2.18        2.02      4.89 o 
 -10   3   8       18.55       18.63      3.08 o 
  -9   3   8      131.20      160.63      4.77 o 
  -8   3   8       21.23       15.62      2.79 o 
  -7   3   8       96.01      103.27      3.48 o 
  -6   3   8        0.71       -0.51      3.47 o 
  -5   3   8      340.25      354.09      7.64 o 
  -4   3   8        7.56        9.34      2.03 o 
  -3   3   8      189.59      182.18      5.46 o 
  -2   3   8      188.91      220.69      5.63 o 
  -1   3   8        1.17       -0.59      2.79 o 
   0   3   8       88.63      100.34      2.38 o 
   1   3   8       28.50       36.88      2.15 o 
   2   3   8       14.18       11.47      2.00 o 
   3   3   8        9.07        8.97      2.15 o 
   4   3   8      446.36      428.07      8.12 o 
   5   3   8      113.31      110.34      3.34 o 
   6   3   8        8.57       12.21      2.44 o 
   7   3   8       88.09       80.48      3.51 o 
   8   3   8       50.21       43.59      3.30 o 
   9   3   8        0.52       -1.82      4.63 o 
  -9   4   8        6.44        4.11      4.17 o 
  -8   4   8       23.75       20.10      2.99 o 
  -7   4   8        3.75       -2.43      4.03 o 
  -6   4   8      265.99      233.22      6.92 o 
  -5   4   8       23.18       20.82      2.42 o 
  -4   4   8      866.08      868.12     11.07 o 
  -3   4   8      520.05      516.38      8.46 o 
  -2   4   8      204.56      191.26      5.68 o 
  -1   4   8       24.15       22.01      2.02 o 
   0   4   8      129.20      137.97      4.04 o 
   1   4   8      202.41      216.65      5.84 o 
   2   4   8       78.15       66.31      2.61 o 
   3   4   8        0.21       -1.90      3.19 o 
   4   4   8       39.75       35.07      2.49 o 
   5   4   8       71.47       72.97      2.86 o 
   6   4   8        5.57        0.95      3.92 o 
   7   4   8        1.75       -0.45      4.05 o 
   8   4   8       44.89       47.08      3.37 o 
  -9   5   8       14.86       21.11      2.89 o 
  -8   5   8       10.84       10.59      2.79 o 
  -7   5   8        2.81        8.52      2.35 o 
  -6   5   8       72.98       56.88      3.00 o 
  -5   5   8      602.83      570.72      9.66 o 
  -4   5   8      166.01      179.56      5.10 o 
  -3   5   8      130.19      131.07      4.09 o 
  -2   5   8      487.37      432.49      7.95 o 
  -1   5   8      841.54      835.94     10.47 o 
   0   5   8       97.25       81.01      1.89 o 
   1   5   8        1.46        2.18      3.11 o 
   2   5   8        5.86        6.34      3.36 o 
   3   5   8      743.35      744.07     10.23 o 
   4   5   8      157.41      176.88      5.20 o 
   5   5   8      106.61      109.16      3.56 o 
   6   5   8        7.19        7.05      3.66 o 
   7   5   8       12.38       14.44      2.80 o 
   8   5   8       83.12       76.71      3.72 o 
  -9   6   8        0.06        0.54      4.09 o 
  -8   6   8        4.69        5.62      3.77 o 
  -7   6   8       12.38       14.55      2.63 o 
  -6   6   8        8.32       10.29      2.33 o 
  -5   6   8      186.43      177.54      5.33 o 
  -4   6   8        4.50        8.56      2.07 o 
  -3   6   8     1217.80     1218.06     13.05 o 
  -2   6   8      147.97      151.20      4.83 o 
  -1   6   8      574.24      567.25      9.01 o 
   0   6   8      471.07      439.20      5.74 o 
   1   6   8      425.53      406.79      7.89 o 
   2   6   8      376.11      335.66      7.31 o 
   3   6   8       36.40       17.17      2.38 o 
   4   6   8      330.71      313.56      7.49 o 
   5   6   8      138.14      135.64      4.16 o 
   6   6   8       30.41       29.04      2.97 o 
   7   6   8        0.17        3.81      4.01 o 
   8   6   8       48.55       49.70      3.69 o 
  -8   7   8       31.81       29.17      2.97 o 
  -7   7   8        0.14        3.80      3.80 o 
  -6   7   8      101.97       93.15      3.51 o 
  -5   7   8       95.91       94.74      3.38 o 
  -4   7   8       60.17       41.46      2.55 o 
  -3   7   8       19.56       21.30      2.30 o 
  -2   7   8      220.91      224.52      6.44 o 
  -1   7   8       90.51       97.25      2.90 o 
   0   7   8      141.54      136.68      2.90 o 
   1   7   8      114.88      104.25      3.00 o 
   2   7   8        2.92        0.12      3.22 o 
   3   7   8       11.26        6.01      3.77 o 
   4   7   8        5.79       -1.75      3.63 o 
   5   7   8       76.35       83.56      3.36 o 
   6   7   8      157.53      162.81      5.04 o 
   7   7   8        3.24        6.94      4.08 o 
  -8   8   8      109.84      105.81      4.17 o 
  -7   8   8       64.27       61.96      3.48 o 
  -6   8   8        2.59        5.98      3.71 o 
  -5   8   8       25.04       27.56      2.76 o 
  -4   8   8       61.70       67.47      3.08 o 
  -3   8   8       53.85       59.73      3.11 o 
  -2   8   8       21.95       15.09      2.29 o 
  -1   8   8       58.88       56.51      2.61 o 
   0   8   8        1.42        1.19      2.36 o 
   1   8   8        0.57       -3.58      3.58 o 
   2   8   8       22.46       30.68      2.65 o 
   3   8   8       19.82        7.31      3.88 o 
   4   8   8       44.22       52.19      3.03 o 
   5   8   8       36.13       44.82      3.14 o 
   6   8   8       53.49       64.79      3.45 o 
   7   8   8       30.21       25.41      3.21 o 
  -7   9   8       69.56       66.58      3.58 o 
  -6   9   8        1.12       -0.64      3.78 o 
  -5   9   8      156.74      152.40      4.47 o 
  -4   9   8        9.23       16.80      2.46 o 
  -3   9   8       85.56       78.78      3.21 o 
  -2   9   8       76.35       60.15      2.95 o 
  -1   9   8        5.57        8.76      2.39 o 
   0   9   8        7.15       -0.14      2.63 o 
   1   9   8       32.29       37.93      2.85 o 
   2   9   8       76.35       82.31      3.41 o 
   3   9   8        0.09        4.32      3.60 o 
   4   9   8        6.77       -0.30      4.19 o 
   5   9   8      102.31       98.32      3.87 o 
   6   9   8       61.38       64.25      3.69 o 
  -6  10   8        7.28        3.96      2.64 o 
  -5  10   8        3.35        5.02      3.85 o 
  -4  10   8       22.12       12.51      2.57 o 
  -3  10   8       68.86       82.79      3.46 o 
  -2  10   8       91.13       87.06      3.37 o 
  -1  10   8       35.81       37.29      2.77 o 
   0  10   8        7.96        9.73      2.36 o 
   1  10   8       38.17       37.81      2.89 o 
   2  10   8        0.01        2.97      3.78 o 
   3  10   8        0.10        2.46      3.81 o 
   4  10   8       42.34       40.21      3.14 o 
   5  10   8       60.12       55.47      3.55 o 
  -5  11   8       26.00       26.93      3.05 o 
  -4  11   8      119.11      109.91      4.02 o 
  -3  11   8        0.22        5.11      3.86 o 
  -2  11   8       95.98      112.55      3.84 o 
  -1  11   8       86.09       78.26      3.48 o 
   0  11   8        0.02        1.65      3.84 o 
   1  11   8        0.19       -2.18      3.98 o 
   2  11   8      107.16       99.49      3.75 o 
   3  11   8       17.59       17.41      2.71 o 
   4  11   8       22.74       21.40      3.14 o 
  -4  12   8      157.26      193.34      5.36 o 
  -3  12   8       31.67       39.88      3.13 o 
  -2  12   8       69.64       67.71      3.50 o 
  -1  12   8       34.87       37.30      3.27 o 
   0  12   8       14.23       18.92      2.04 o 
   1  12   8       74.75       76.90      3.64 o 
   2  12   8      172.69      196.19      5.87 o 
   3  12   8        3.98        4.20      4.64 o 
  -1  13   8       17.65       19.27      2.85 o 
   0  13   8        2.41        7.54      2.25 o 
  -9   0   9       15.26       19.98      2.88 o 
  -7   0   9       88.45      114.01      3.67 o 
  -5   0   9       27.97       29.19      2.40 o 
  -3   0   9      200.79      203.38      5.43 o 
  -1   0   9      387.60      369.76      7.57 o 
   1   0   9      212.95      213.94      5.88 o 
   3   0   9       67.82       65.77      2.86 o 
   5   0   9       40.34       32.22      2.87 o 
   7   0   9      376.44      390.37      9.27 o 
  -9   1   9        0.48        0.44      4.11 o 
  -8   1   9       35.99       39.66      2.14 o 
  -7   1   9       32.34       33.07      2.06 o 
  -6   1   9       47.66       50.61      2.08 o 
  -5   1   9      252.94      241.39      5.63 o 
  -4   1   9       72.11       71.45      1.94 o 
  -3   1   9      319.63      313.37      5.53 o 
  -2   1   9      134.44      138.42      4.39 o 
  -1   1   9       48.30       44.09      2.80 o 
   0   1   9      271.99      240.87      6.15 o 
   1   1   9       16.87       13.87      1.54 o 
   2   1   9      701.07      691.12      7.04 o 
   3   1   9       65.20       72.39      3.37 o 
   4   1   9      944.70      961.12      8.61 o 
   5   1   9      301.23      305.72      5.51 o 
   6   1   9       42.50       38.83      2.21 o 
   7   1   9       71.12       67.91      2.50 o 
   8   1   9      126.19      139.53      3.78 o 
  -9   2   9        2.31        5.13      4.16 o 
  -8   2   9        7.13        0.49      4.00 o 
  -7   2   9       29.72       29.11      3.00 o 
  -6   2   9        6.79        8.01      2.50 o 
  -5   2   9      147.00      151.12      4.50 o 
  -4   2   9       85.07       79.70      2.81 o 
  -3   2   9       94.24       85.27      2.82 o 
  -2   2   9      149.65      147.85      4.76 o 
  -1   2   9      138.34      139.19      4.19 o 
   0   2   9      199.87      221.58      4.32 o 
   1   2   9      228.17      250.51      6.43 o 
   2   2   9      337.78      335.92      7.56 o 
   3   2   9        0.26        3.64      3.79 o 
   4   2   9      168.13      179.96      5.51 o 
   5   2   9      472.63      516.93      9.93 o 
   6   2   9      549.82      514.89     10.12 o 
   7   2   9      288.14      300.01      8.53 o 
   8   2   9        0.07        1.25      4.61 o 
  -9   3   9       21.23       26.10      3.10 o 
  -8   3   9       14.67        8.42      4.46 o 
  -7   3   9       50.38       63.51      3.25 o 
  -6   3   9      124.88      125.21      3.87 o 
  -5   3   9      337.47      334.75      8.10 o 
  -4   3   9       30.47       26.32      2.42 o 
  -3   3   9      164.64      148.63      4.33 o 
  -2   3   9      415.85      407.34      8.25 o 
  -1   3   9        4.15        3.16      3.23 o 
   0   3   9       22.64       26.28      3.61 o 
   1   3   9       29.55       34.39      2.50 o 
   2   3   9      291.66      301.06      7.34 o 
   3   3   9       21.89       17.01      2.43 o 
   4   3   9      264.38      263.40      7.08 o 
   5   3   9       40.45       37.46      3.13 o 
   6   3   9      222.69      225.37      6.25 o 
   7   3   9        2.43        3.49      4.20 o 
   8   3   9       53.19       44.40      3.49 o 
  -9   4   9        8.12       13.79      2.93 o 
  -8   4   9        0.01        4.21      3.89 o 
  -7   4   9        1.57        5.44      3.50 o 
  -6   4   9      208.42      196.21      5.91 o 
  -5   4   9        5.35        3.37      3.51 o 
  -4   4   9        0.02        1.66      3.56 o 
  -3   4   9       16.58       18.87      2.24 o 
  -2   4   9      546.98      502.54      9.13 o 
  -1   4   9     1100.65     1066.76     12.62 o 
   0   4   9      201.03      185.34      6.29 o 
   1   4   9        2.33       -3.12      3.69 o 
   2   4   9      356.10      346.83      7.77 o 
   3   4   9        1.47       -1.14      3.56 o 
   4   4   9      172.77      191.19      5.62 o 
   5   4   9       90.38       78.69      3.37 o 
   6   4   9      518.89      502.48     10.06 o 
   7   4   9        1.13        1.95      4.21 o 
   8   4   9        7.43       10.70      2.99 o 
  -8   5   9        4.80       -0.52      4.11 o 
  -7   5   9       13.72       12.16      2.76 o 
  -6   5   9        2.50       -1.18      3.69 o 
  -5   5   9       86.28       71.88      3.20 o 
  -4   5   9        5.56        6.17      3.58 o 
  -3   5   9      178.79      175.66      5.35 o 
  -2   5   9      130.27      124.83      4.12 o 
  -1   5   9       22.34       17.65      2.26 o 
   0   5   9       66.13       59.39      2.86 o 
   1   5   9       20.83       25.32      2.34 o 
   2   5   9       92.00      100.19      3.18 o 
   3   5   9       88.62       93.26      3.19 o 
   4   5   9      115.48      119.76      3.75 o 
   5   5   9        1.41        6.97      3.76 o 
   6   5   9        4.04        4.16      2.80 o 
   7   5   9      123.71      127.15      4.32 o 
  -8   6   9       78.83       79.90      3.87 o 
  -7   6   9       22.46       24.59      2.97 o 
  -6   6   9       30.44       30.04      2.87 o 
  -5   6   9       39.81       36.83      2.87 o 
  -4   6   9      205.96      211.24      5.88 o 
  -3   6   9       18.11       16.73      2.25 o 
  -2   6   9       13.15       16.10      2.17 o 
  -1   6   9       10.23       12.57      2.09 o 
   0   6   9      168.56      184.54     11.84 o 
   1   6   9      111.89       89.27      2.95 o 
   2   6   9       43.57       43.89      2.52 o 
   3   6   9       56.86       60.75      3.11 o 
   4   6   9       17.06       23.71      2.70 o 
   5   6   9        6.99        7.97      4.04 o 
   6   6   9      275.88      248.37      6.79 o 
   7   6   9        1.24        1.89      4.48 o 
  -7   7   9        4.19        8.18      2.72 o 
  -6   7   9      130.60      131.51      4.10 o 
  -5   7   9        0.05        1.05      3.51 o 
  -4   7   9      122.70      131.61      3.86 o 
  -3   7   9       16.39       14.40      2.64 o 
  -2   7   9      304.77      297.63      7.68 o 
  -1   7   9       28.03       33.36      2.28 o 
   0   7   9        0.96        2.67      2.40 o 
   1   7   9        0.80        1.75      3.86 o 
   2   7   9      272.89      267.09      7.36 o 
   3   7   9        0.01       -3.89      3.89 o 
   4   7   9        6.07        9.70      2.80 o 
   5   7   9       68.77       58.27      3.45 o 
   6   7   9       53.19       53.88      3.43 o 
  -7   8   9       13.06        7.27      4.23 o 
  -6   8   9       33.62       35.62      3.00 o 
  -5   8   9        2.08        2.67      3.76 o 
  -4   8   9       59.03       61.87      3.17 o 
  -3   8   9       91.21       88.76      3.40 o 
  -2   8   9       38.75       38.09      2.85 o 
  -1   8   9        0.47        5.83      3.80 o 
   0   8   9       91.57       90.78      2.36 o 
   1   8   9      186.70      182.17      5.62 o 
   2   8   9       19.83       15.27      2.75 o 
   3   8   9      104.24       99.82      3.71 o 
   4   8   9       97.63       98.32      3.86 o 
   5   8   9        5.96        3.44      4.48 o 
   6   8   9      244.37      239.03      7.17 o 
  -6   9   9        2.29        2.26      4.01 o 
  -5   9   9        5.12        6.43      3.82 o 
  -4   9   9        0.11       -0.47      4.09 o 
  -3   9   9       39.87       38.20      2.96 o 
  -2   9   9        1.33        6.09      3.45 o 
  -1   9   9       17.08       21.84      2.48 o 
   0   9   9        4.04        5.39      2.01 o 
   1   9   9       23.52       27.15      2.81 o 
   2   9   9       45.00       49.88      3.11 o 
   3   9   9       42.79       34.58      3.15 o 
   4   9   9       75.39       89.04      3.78 o 
   5   9   9       63.46       65.45      3.76 o 
  -5  10   9      251.30      259.15      7.54 o 
  -4  10   9        3.16       -3.00      4.14 o 
  -3  10   9        0.24       -3.88      4.06 o 
  -2  10   9       35.24       28.50      2.99 o 
  -1  10   9       96.88      107.18      3.74 o 
   0  10   9        9.32        6.03      2.76 o 
   1  10   9       17.86       11.23      2.81 o 
   2  10   9        6.54        3.38      4.15 o 
   3  10   9       14.84       15.10      2.86 o 
   4  10   9       27.48       23.69      3.03 o 
  -4  11   9      177.86      173.56      5.27 o 
  -3  11   9      202.83      186.86      5.67 o 
  -2  11   9       12.01       19.77      2.94 o 
  -1  11   9        0.21        3.85      3.93 o 
   0  11   9        8.47        9.62      7.92 o 
   1  11   9      241.28      232.95      7.13 o 
   2  11   9       42.30       59.42      3.59 o 
   3  11   9        0.75        3.10      2.76 o 
  -1  12   9       13.43       16.37      2.92 o 
   0  12   9       17.72       27.59      2.04 o 
  -8   0  10        0.76        3.99      3.84 o 
  -6   0  10      203.12      211.77      6.24 o 
  -4   0  10       14.61       14.39      2.39 o 
  -2   0  10       64.42       50.35      2.64 o 
   0   0  10      302.92      308.38     11.83 o 
   2   0  10       27.01       24.49      2.54 o 
   4   0  10      440.91      448.62      9.12 o 
   6   0  10       57.96       58.74      3.32 o 
  -8   1  10        0.90        0.97      6.60 o 
  -7   1  10        2.97       -0.04      7.41 o 
  -6   1  10      106.41      108.79      2.74 o 
  -5   1  10      128.93      137.39      2.91 o 
  -4   1  10      359.31      368.02      6.23 o 
  -3   1  10       61.04       57.86      1.99 o 
  -2   1  10       78.09       71.27      2.54 o 
  -1   1  10      216.82      202.97      4.10 o 
   0   1  10        0.37        0.32      1.43 o 
   1   1  10       13.87       16.15      1.64 o 
   2   1  10      314.41      322.66      5.34 o 
   3   1  10      277.87      298.92      5.49 o 
   4   1  10       99.14       90.49      2.51 o 
   5   1  10        1.03       -2.99      2.99 o 
   6   1  10       36.46       37.01      2.28 o 
   7   1  10        0.00        0.76      3.03 o 
  -8   2  10        0.04        5.63      4.10 o 
  -7   2  10       25.24       26.92      3.04 o 
  -6   2  10      305.28      286.01      8.21 o 
  -5   2  10       36.63       38.05      2.96 o 
  -4   2  10       14.64       13.42      2.64 o 
  -3   2  10      271.71      281.84      7.52 o 
  -2   2  10       63.23       68.20      2.94 o 
  -1   2  10        0.11       -0.13      3.30 o 
   0   2  10        2.63       -0.75      4.83 o 
   1   2  10       55.23       62.70      2.95 o 
   2   2  10       21.32       13.23      2.54 o 
   3   2  10        1.05       -2.54      4.09 o 
   4   2  10       36.71       38.76      3.12 o 
   5   2  10       23.19       16.94      3.08 o 
   6   2  10        4.60        9.44      2.95 o 
   7   2  10       26.66       19.80      3.48 o 
  -8   3  10        4.69        3.56      4.17 o 
  -7   3  10       66.32       75.47      3.56 o 
  -6   3  10      162.23      171.52      5.29 o 
  -5   3  10       34.58       36.30      3.01 o 
  -4   3  10      636.70      641.88     10.73 o 
  -3   3  10      388.84      378.85      8.63 o 
  -2   3  10      560.56      550.15      9.97 o 
  -1   3  10      114.44      107.62      3.26 o 
   0   3  10        0.56        1.12      2.51 o 
   1   3  10      293.62      289.16      7.55 o 
   2   3  10     1125.00     1153.91     13.88 o 
   3   3  10      203.25      221.34      6.10 o 
   4   3  10        0.79       -0.15      4.21 o 
   5   3  10       46.47       39.93      3.32 o 
   6   3  10        5.03        0.17      4.52 o 
   7   3  10       86.52       95.38      4.24 o 
  -8   4  10        2.41       -4.48      4.48 o 
  -7   4  10       65.08       74.91      3.51 o 
  -6   4  10       38.53       37.19      3.12 o 
  -5   4  10       21.70       20.24      2.63 o 
  -4   4  10       30.44       32.19      2.87 o 
  -3   4  10       21.30       17.13      2.58 o 
  -2   4  10        0.44       -3.41      3.41 o 
  -1   4  10       34.02       34.55      2.51 o 
   0   4  10      481.20      466.47     10.60 o 
   1   4  10       15.42       28.61      2.58 o 
   2   4  10        1.09        4.16      4.13 o 
   3   4  10       70.25       86.33      3.58 o 
   4   4  10      534.77      561.16     10.42 o 
   5   4  10       40.52       41.69      3.32 o 
   6   4  10       17.95       19.70      3.07 o 
  -7   5  10       17.77        2.94      4.64 o 
  -6   5  10       15.93       16.74      2.67 o 
  -5   5  10       96.98      111.00      3.80 o 
  -4   5  10       15.34       11.11      2.63 o 
  -3   5  10       29.64       29.91      2.69 o 
  -2   5  10       55.36       59.75      2.91 o 
  -1   5  10        6.78        5.66      3.83 o 
   0   5  10       88.28       74.88      4.44 o 
   1   5  10       32.79       40.90      2.86 o 
   2   5  10      338.46      325.19      7.97 o 
   3   5  10       77.36       98.15      3.69 o 
   4   5  10       12.42        9.36      3.01 o 
   5   5  10       12.44       10.82      2.82 o 
   6   5  10       10.02       12.48      2.77 o 
  -7   6  10       22.48       17.84      2.98 o 
  -6   6  10       31.74       32.81      3.08 o 
  -5   6  10       21.93       24.44      2.86 o 
  -4   6  10       31.37       30.63      2.85 o 
  -3   6  10       52.79       50.14      3.07 o 
  -2   6  10        7.50        9.92      2.38 o 
  -1   6  10        2.10        2.65      3.46 o 
   0   6  10      139.02      135.57      3.07 o 
   1   6  10       65.76       85.41      3.50 o 
   2   6  10       20.82       14.32      2.66 o 
   3   6  10        3.18       -1.80      3.82 o 
   4   6  10       41.46       32.45      3.16 o 
   5   6  10       60.68       55.43      3.51 o 
   6   6  10        2.06       -1.92      4.28 o 
  -6   7  10       40.87       37.59      3.33 o 
  -5   7  10        0.28        5.25      3.64 o 
  -4   7  10       32.00       29.96      2.82 o 
  -3   7  10      135.19      151.91      4.54 o 
  -2   7  10        1.09        3.69      3.50 o 
  -1   7  10        0.06        4.53      3.49 o 
   0   7  10       73.59       75.14      2.36 o 
   1   7  10       80.78       97.35      3.66 o 
   2   7  10        0.32       -3.04      4.18 o 
   3   7  10      189.19      203.13      5.66 o 
   4   7  10       77.55       73.69      3.69 o 
   5   7  10       32.37       36.86      3.30 o 
  -6   8  10        0.04        8.14      2.80 o 
  -5   8  10        4.88        2.56      4.21 o 
  -4   8  10       77.62       76.24      3.54 o 
  -3   8  10        7.08        3.63      3.70 o 
  -2   8  10        1.31        0.77      3.84 o 
  -1   8  10       24.14       25.46      2.74 o 
   0   8  10        3.93        3.75      2.52 o 
   1   8  10       78.71       83.64      3.59 o 
   2   8  10       18.08       16.95      2.89 o 
   3   8  10        2.60       -2.11      4.16 o 
   4   8  10        8.50        5.09      4.72 o 
  -5   9  10       62.23       78.80      3.90 o 
  -4   9  10        1.88        1.37      4.14 o 
  -3   9  10       30.30       28.38      2.92 o 
  -2   9  10       65.34       62.15      3.44 o 
  -1   9  10       13.82        6.14      4.54 o 
   0   9  10       27.76       27.31      2.12 o 
   1   9  10       58.82       71.88      3.54 o 
   2   9  10        4.47        0.00      4.28 o 
   3   9  10      130.73      129.51      4.18 o 
   4   9  10        2.68       12.64      2.85 o 
  -3  10  10        3.50       -2.46      4.55 o 
  -2  10  10      105.38       97.62      4.05 o 
  -1  10  10       11.16       11.42      2.93 o 
   0  10  10      354.39      394.09      7.00 o 
   1  10  10       32.44       47.99      3.44 o 
   2  10  10        5.09        6.32      4.42 o 
  -7   0  11       42.38       46.09      3.32 o 
  -5   0  11      381.67      377.77      9.45 o 
  -3   0  11        0.29        2.92      3.81 o 
  -1   0  11        0.41        1.27      3.69 o 
   1   0  11       35.28       39.04      3.01 o 
   3   0  11        0.74        4.87      3.93 o 
   5   0  11       40.10       39.85      3.36 o 
  -7   1  11        0.01       -3.35      3.35 o 
  -6   1  11       17.92       26.06      4.26 o 
  -5   1  11       21.36       24.55      2.12 o 
  -4   1  11      125.67      130.11      2.94 o 
  -3   1  11      304.06      312.35      9.74 o 
  -2   1  11       14.42       17.70      3.30 o 
  -1   1  11       39.14       44.24      5.14 o 
   0   1  11       87.69       86.72      2.22 o 
   1   1  11      140.74      160.47      3.74 o 
   2   1  11       97.80      106.76      2.70 o 
   3   1  11       37.00       38.69      2.23 o 
   4   1  11        3.42       -0.24      2.89 o 
   5   1  11      419.51      439.27      7.16 o 
   6   1  11       45.76       50.19      2.54 o 
  -7   2  11       30.89       33.42      3.37 o 
  -6   2  11       50.03       47.26      3.50 o 
  -5   2  11       29.35       20.14      2.93 o 
  -4   2  11        0.29        0.26      2.64 o 
  -3   2  11      422.97      420.48      9.71 o 
  -2   2  11        7.95        6.32      4.02 o 
  -1   2  11      146.24      144.95      4.15 o 
   0   2  11       22.46       22.51      2.32 o 
   1   2  11       67.87       73.67      3.53 o 
   2   2  11        1.33        4.56      4.03 o 
   3   2  11       83.46      105.63      3.78 o 
   4   2  11       56.93       56.61      3.35 o 
   5   2  11        0.69        0.88      4.68 o 
   6   2  11       28.59       39.75      3.64 o 
  -7   3  11        3.69        5.42      2.66 o 
  -6   3  11       13.82       10.24      2.97 o 
  -5   3  11        0.09        3.23      3.90 o 
  -4   3  11      139.99      137.93      4.54 o 
  -3   3  11      104.62      107.87      3.90 o 
  -2   3  11        5.78        6.12      3.86 o 
  -1   3  11       28.48       30.12      2.84 o 
   0   3  11      157.99      141.17      4.73 o 
   1   3  11      154.88      146.95      4.31 o 
   2   3  11       20.78       23.15      2.85 o 
   3   3  11       24.50       27.73      3.17 o 
   4   3  11        6.34       15.03      2.86 o 
   5   3  11       69.86       86.56      3.90 o 
  -7   4  11       10.28       10.23      2.93 o 
  -6   4  11       25.21       26.56      2.98 o 
  -5   4  11        0.39        4.11      3.76 o 
  -4   4  11       21.52       20.03      2.88 o 
  -3   4  11        8.59       11.26      2.63 o 
  -2   4  11        3.27        6.42      2.46 o 
  -1   4  11      174.60      165.13      5.13 o 
   0   4  11       93.75       88.21      3.25 o 
   1   4  11      169.97      173.42      5.26 o 
   2   4  11       15.21       13.97      2.83 o 
   3   4  11      339.64      358.10      9.13 o 
   4   4  11      202.70      198.92      5.83 o 
   5   4  11       26.80       28.53      3.28 o 
  -6   5  11      120.12      130.88      4.32 o 
  -5   5  11        0.15        1.52      3.96 o 
  -4   5  11       94.95      101.83      3.86 o 
  -3   5  11       11.97        6.54      4.23 o 
  -2   5  11       40.11       42.19      3.03 o 
  -1   5  11        1.95        2.72      3.92 o 
   0   5  11      193.80      194.98      4.31 o 
   1   5  11        4.81        7.66      4.25 o 
   2   5  11        0.46       -1.90      4.05 o 
   3   5  11       23.07       15.20      3.13 o 
   4   5  11      542.47      582.79     11.58 o 
   5   5  11        7.86        9.36      2.94 o 
  -6   6  11        5.28        6.89      4.32 o 
  -5   6  11       34.78       32.23      3.21 o 
  -4   6  11       48.29       43.97      3.17 o 
  -3   6  11       46.45       42.37      3.20 o 
  -2   6  11       62.88       68.56      3.33 o 
  -1   6  11        3.93        5.94      2.52 o 
   0   6  11       50.57       41.20      2.22 o 
   1   6  11        1.58        1.12      4.09 o 
   2   6  11       57.33       66.77      3.55 o 
   3   6  11       11.57       14.24      2.98 o 
   4   6  11       65.50       69.82      3.68 o 
  -5   7  11        0.08       -0.36      4.25 o 
  -4   7  11       11.68        8.60      4.34 o 
  -3   7  11       20.31       18.82      2.79 o 
  -2   7  11       56.37       59.71      3.45 o 
  -1   7  11       12.83       12.55      2.76 o 
   0   7  11       13.44       11.15      1.90 o 
   1   7  11        7.66        6.83      4.50 o 
   2   7  11       34.04       35.52      3.14 o 
   3   7  11        2.37        0.00      4.39 o 
   4   7  11      202.86      204.34      5.95 o 
  -4   8  11       24.99       20.29      3.04 o 
  -3   8  11       39.05       41.14      3.39 o 
  -2   8  11        2.17        3.94      2.71 o 
  -1   8  11       49.50       52.32      3.37 o 
   0   8  11        0.93       -3.02      3.02 o 
   1   8  11      113.36      129.04      4.43 o 
   2   8  11        0.05        4.21      4.14 o 
   3   8  11       25.30       27.14      3.39 o 
  -2   9  11        9.77        7.12      4.44 o 
  -1   9  11        0.22       -1.06      4.22 o 
   0   9  11        9.36       11.33      2.53 o 
   1   9  11       28.56       30.69      3.36 o 
  -6   0  12       28.25       28.08      3.37 o 
  -4   0  12      590.59      584.78     12.26 o 
  -2   0  12      251.50      228.63      6.83 o 
   0   0  12       95.01      116.14      7.25 o 
   2   0  12       82.05       72.39      3.66 o 
   4   0  12        0.50       -3.18      4.52 o 
  -6   1  12       80.76       78.75      2.90 o 
  -5   1  12       41.51       35.32      2.41 o 
  -4   1  12        0.33       -3.12      3.12 o 
  -3   1  12       12.74        9.64      2.54 o 
  -2   1  12        0.18        2.30      2.91 o 
  -1   1  12       42.86       45.88      2.89 o 
   0   1  12      106.12       97.67      1.93 o 
   1   1  12        0.26       -0.51      2.95 o 
   2   1  12      133.46      153.14      3.18 o 
   3   1  12       38.46       41.05      2.34 o 
   4   1  12        0.71       -0.88      3.09 o 
  -6   2  12        6.15        7.72      4.59 o 
  -5   2  12       25.45       26.78      3.29 o 
  -4   2  12       24.81       28.32      2.92 o 
  -3   2  12      130.79      124.75      4.26 o 
  -2   2  12       77.49       73.06      3.55 o 
  -1   2  12        0.24        4.65      3.75 o 
   0   2  12        0.08       -2.69      2.81 o 
   1   2  12       18.52       15.24      2.89 o 
   2   2  12       88.33       78.35      3.79 o 
   3   2  12       44.13       42.46      3.35 o 
   4   2  12        0.92       -4.60      4.60 o 
  -5   3  12       16.68       19.31      3.09 o 
  -4   3  12       10.91        1.54      4.59 o 
  -3   3  12        7.61        7.48      4.22 o 
  -2   3  12       30.22       21.59      2.92 o 
  -1   3  12      161.02      159.71      4.72 o 
   0   3  12        0.24        4.15      2.77 o 
   1   3  12        0.68       -0.17      4.24 o 
   2   3  12        8.98        4.64      4.49 o 
   3   3  12        2.16        0.35      4.61 o 
   4   3  12        5.92        5.72      3.02 o 
  -5   4  12        0.02       -2.36      3.91 o 
  -4   4  12       52.34       55.59      3.69 o 
  -3   4  12        4.21        6.93      4.05 o 
  -2   4  12       15.50        2.15      4.53 o 
  -1   4  12      211.56      225.08      6.80 o 
   0   4  12        0.04        2.63      3.03 o 
   1   4  12        3.31        3.25      4.43 o 
   2   4  12       14.96        7.14      4.69 o 
   3   4  12      385.79      405.41     10.19 o 
  -4   5  12        4.92        5.17      4.06 o 
  -3   5  12       17.03       16.30      2.93 o 
  -2   5  12       23.20       27.45      3.05 o 
  -1   5  12        0.26       -4.18      4.18 o 
   0   5  12        0.10       -2.99      2.99 o 
   1   5  12      200.83      213.42      6.89 o 
   2   5  12        1.89        7.26      4.68 o 
   3   5  12       24.74       25.98      3.34 o 
  -3   6  12       16.00       19.10      2.95 o 
  -2   6  12        1.37        5.05      4.00 o 
  -1   6  12       57.27       54.88      3.39 o 
   0   6  12       37.64       46.68      2.34 o 
   1   6  12      129.86      161.26      4.80 o 
   2   6  12      109.35      122.96      4.50 o 
  -2   7  12       16.56       20.52      3.14 o 
  -1   7  12      235.54      261.35      7.66 o 
   0   7  12        1.12        1.89      5.29 o 
  -3   0  13      179.10      176.02      5.36 o 
  -1   0  13       27.63       25.02      3.23 o 
   1   0  13       41.07       55.15      3.61 o 
  -3   1  13       40.96       34.73      2.46 o 
  -2   1  13       85.50       92.04      3.02 o 
  -1   1  13       97.36       93.67      6.04 o 
   0   1  13       15.03       15.17      1.51 o 
   1   1  13        0.49       -3.89      4.59 o 
   2   1  13       18.96       24.30      2.27 o 
  -3   2  13        0.56       -4.44      4.44 o 
  -2   2  13       23.12       25.38      3.18 o 
  -1   2  13       40.35       46.72      3.49 o 
   0   2  13        1.47       -2.63      3.16 o 
   1   2  13       17.94       17.38      3.33 o 
  -2   3  13        0.06        5.81      4.18 o 
  -1   3  13       14.54       18.38      3.02 o 
   0   3  13        4.99       -0.60      3.15 o 
   1   3  13        0.83       -4.62      4.62 o 
  -1   4  13        0.82        0.92      4.04 o 
   0   4  13        6.48       -2.21      3.29 o 
                                                 
